# Supplementary material for: 2-(4-Fluoro­phen­yl)-1-(4-meth­oxy­phen­yl)-1H-phenanthro[9,10-d]imidazole
Source: Acta Crystallogr Sect E Struct Rep Online. 2013 Feb 9;69(Pt 3):o368. doi: 10.1107/S1600536813003504 (PMC3588432; doi:10.1107/S1600536813003504)
Supplement: Supplementary file 1 [file e-69-0o368-sup1.cif]

##############################################################################
#                                                                            #
# This CIF contains the data in a paper accepted for publication in          #
# Acta Crystallographica Section E. It conforms to the requirements of       #
# Notes for Authors for Acta Crystallographica Section E, and has been       #
# peer reviewed under the auspices of the IUCr Commission on Journals.       #
#                                                                            #
# Full details of the Crystallographic Information File format               #
# are given in the paper "The Crystallographic Information File (CIF):       #
# a New Standard Archive File for Crystallography" by S. R. Hall, F. H.      #
# Allen and I. D. Brown [Acta Cryst. (1991), A47, 655-685].                  #
#                                                                            #
# The current version of the core CIF dictionary is obtainable from          #
# ftp://ftp.iucr.org/pub/cif_core.dic.                                       #
#                                                                            #
# Software is freely available for graphical display of the structure(s)     #
# in this CIF. For information consult the CIF software page                 #
# http://www.iucr.org/resources/cif/software.                                #
#                                                                            #
# This file may be used for bona fide research purposes within the           #
# scientific community so long as proper attribution is given to the journal # 
# article from which it was obtained.                                        #
#                                                                            #
##############################################################################
data_global
_audit_creation_method     'PLATON <TABLE ACC> option'
_journal_date_recd_electronic     2013-01-06
_journal_date_accepted     2013-02-04
_journal_name_full     'Acta Crystallographica, Section E'
_journal_year     2013
_journal_volume     69
_journal_issue      3
_journal_page_first     o368
_journal_page_last     o368
_journal_paper_category     QO
_journal_paper_doi     10.1107/S1600536813003504
_journal_coeditor_code     PV2618
_publ_contact_author_name     'P.Sakthivel'
_publ_contact_author_address
;
Department of Physics
Urumu Dhanalakshmi College
Tiruchirappalli 620 019
India
;
_publ_contact_author_email     'sakthi2udc@gmail.com'
_publ_contact_author_fax     '+91 0431 2531669 '
_publ_contact_author_phone     '+91 0431 2514319'
_publ_section_title
;\
2-(4-Fluorophenyl)-1-(4-methoxyphenyl)-1<i>H</i>-phenanthro[9,10-<i>d</i>]\
imidazole
;
loop_
    _publ_author_name
    _publ_author_address
    'T. Mohandas'
;
Department of Physics
Shri Angalamman College of Engineering and Technology
Siruganoor
Tiruchirappalli 621 105
India
;
    'R. Sathishkumar'
;
Department of Chemistry
Annamalai University
Annamalainagar 608 002
India
;
    'P. Sakthivel'
;
Department of Physics
Urumu Dhanalakshmi College
Tiruchirappalli 620 019
India
;
    'J. Jayabharathi'
;
Department of Chemistry
Annamalai University
Annamalainagar 608 002
India
;
data_I
_chemical_name_systematic
;\
2-(4-Fluorophenyl)-1-(4-methoxyphenyl)-1<i>H</i>-\
phenanthro[9,10-<i>d</i>]imidazole
;
_chemical_name_common     ?
_chemical_formula_moiety     'C28 H19 F N2 O'
_chemical_formula_sum     'C28 H19 F N2 O'
_chemical_formula_structural     ?
_chemical_formula_iupac     'C28 H19 F N2 O'
_chemical_formula_weight     418.45
_chemical_melting_point     ?
_symmetry_cell_setting     triclinic
_symmetry_space_group_name_H-M     'P -1'
_symmetry_space_group_name_Hall     '-P 1'
loop_
    _symmetry_equiv_pos_site_id
    _symmetry_equiv_pos_as_xyz
    1 x,y,z
    2 -x,-y,-z
_cell_length_a     9.6430(3)
_cell_length_b     9.8980(3)
_cell_length_c     12.3070(4)
_cell_angle_alpha     77.4320(10)
_cell_angle_beta     71.6210(10)
_cell_angle_gamma     73.1580(10)
_cell_volume     1056.57(6)
_cell_formula_units_Z     2
_cell_measurement_reflns_used     9741
_cell_measurement_theta_min     2.2925
_cell_measurement_theta_max     28.489
_cell_measurement_temperature     293(2)
_cell_special_details     ?
_exptl_crystal_description     ' Block'
_exptl_crystal_colour     ' colourless'
_exptl_crystal_size_max     0.30
_exptl_crystal_size_mid     0.20
_exptl_crystal_size_min     0.20
_exptl_crystal_size_rad     ?
_exptl_crystal_density_diffrn     1.315
_exptl_crystal_density_meas     ?
_exptl_crystal_density_method     'Not measured'
_exptl_crystal_F_000     436
_exptl_absorpt_coefficient_mu     0.087
_exptl_absorpt_correction_type     multi-scan
_exptl_absorpt_process_details     '(SADABS; Bruker, 2008)'
_exptl_absorpt_correction_T_min     0.9745
_exptl_absorpt_correction_T_max     0.9829
_exptl_special_details     ?
_diffrn_ambient_temperature     293(2)
_diffrn_radiation_type     'MoK\a'
_diffrn_radiation_wavelength     0.71073
_diffrn_radiation_source     'fine-focus sealed tube'
_diffrn_radiation_monochromator     'graphite'
_diffrn_measurement_device_type     'Bruker Kappa APEXII CCD'
_diffrn_measurement_method     '\w and  \f  scans'
_diffrn_detector_area_resol_mean     ?
_diffrn_reflns_number     18612
_diffrn_reflns_av_R_equivalents     0.0261
_diffrn_reflns_av_sigmaI/netI     0.0161
_diffrn_reflns_theta_min     2.17
_diffrn_reflns_theta_max     25.00
_diffrn_reflns_theta_full     25.00
_diffrn_measured_fraction_theta_max     0.999
_diffrn_measured_fraction_theta_full     0.999
_diffrn_reflns_limit_h_min     -11
_diffrn_reflns_limit_h_max     11
_diffrn_reflns_limit_k_min     -11
_diffrn_reflns_limit_k_max     11
_diffrn_reflns_limit_l_min     -14
_diffrn_reflns_limit_l_max     14
_diffrn_reflns_reduction_process
;
;
_refine_special_details
;
Refinement of <i>F</i>^2^ against ALL reflections. The weighted <i>R</i>-factor
<i>wR</i> and goodness of fit <i>S</i> are based on <i>F</i>^2^, conventional
<i>R</i>-factors <i>R</i> are based on <i>F</i>, with <i>F</i> set to zero for
negative <i>F</i>^2^. The threshold expression of <i>F</i>^2^ >
\s(<i>F</i>^2^) is used only for calculating <i>R</i>-factors(gt) <i>etc</i>.
and is not relevant to the choice of reflections for refinement.
<i>R</i>-factors based on <i>F</i>^2^ are statistically about twice as large
as those based on <i>F</i>, and <i>R</i>- factors based on ALL data will be
even larger.
;
_reflns_number_total     3723
_reflns_number_gt     3183
_reflns_threshold_expression     I>2sigma(I)
_refine_ls_structure_factor_coef     Fsqd
_refine_ls_matrix_type     full
_refine_ls_R_factor_all     0.0422
_refine_ls_R_factor_gt     0.0349
_refine_ls_wR_factor_gt     0.0886
_refine_ls_wR_factor_ref     0.0977
_refine_ls_goodness_of_fit_ref     1.031
_refine_ls_restrained_S_all     1.031
_refine_ls_number_reflns     3723
_refine_ls_number_parameters     290
_refine_ls_number_restraints     0
_refine_ls_number_constraints     ?
_refine_ls_hydrogen_treatment     constr
_refine_ls_weighting_scheme     calc
_refine_ls_weighting_details
         'calc w=1/[\s^2^(Fo^2^)+(0.0449P)^2^+0.2676P] where P=(Fo^2^+2Fc^2^)/3'
_atom_sites_solution_hydrogens     geom
_atom_sites_solution_primary     direct
_atom_sites_solution_secondary     difmap
_refine_ls_shift/su_max     0.000
_refine_ls_shift/su_mean     0.000
_refine_diff_density_max     0.161
_refine_diff_density_min     -0.220
_refine_ls_extinction_method     'SHELXL97(Sheldrick, 2008)'
_refine_ls_extinction_coef     0.024(2)
_refine_ls_extinction_expression
                                  'Fc^*^=kFc[1+0.001xFc^2^\l^3^/sin(2\q)]^-1/4^'
_refine_ls_abs_structure_details     ?
_refine_ls_abs_structure_Flack     .
loop_
    _atom_type_symbol
    _atom_type_description
    _atom_type_scat_dispersion_real
    _atom_type_scat_dispersion_imag
    _atom_type_scat_source
    C C 0.0033 0.0016 ' International Tables Vol C Tables 4.2.6.8 and 6.1.1.4'
    H H 0.0000 0.0000 ' International Tables Vol C Tables 4.2.6.8 and 6.1.1.4'
    F F 0.0171 0.0103 ' International Tables Vol C Tables 4.2.6.8 and 6.1.1.4'
    N N 0.0061 0.0033 ' International Tables Vol C Tables 4.2.6.8 and 6.1.1.4'
    O O 0.0106 0.0060 ' International Tables Vol C Tables 4.2.6.8 and 6.1.1.4'
_computing_data_collection     'APEX2 (Bruker, 2008)'
_computing_cell_refinement     'APEX2 and SAINT (Bruker, 2008)'
_computing_data_reduction     'SAINT and XPREP (Bruker, 2008)'
_computing_structure_solution     'SHELXS97 (Sheldrick, 2008)'
_computing_structure_refinement     'SHELXL97 (Sheldrick, 2008)'
_computing_molecular_graphics     'PLATON (Spek, 2009)'
_computing_publication_material     'PLATON (Spek, 2009)'
loop_
    _atom_site_type_symbol
    _atom_site_label
    _atom_site_fract_x
    _atom_site_fract_y
    _atom_site_fract_z
    _atom_site_U_iso_or_equiv
    _atom_site_thermal_displace_type
    _atom_site_calc_flag
    _atom_site_refinement_flags
    _atom_site_occupancy
    _atom_site_disorder_assembly
    _atom_site_disorder_group
    F F1 0.87342(15) -0.53172(11) 0.19476(9) 0.0846(5) Uani . . 1.000 . .
    O O1 0.75909(13) 0.28562(13) 0.05490(9) 0.0612(4) Uani . . 1.000 . .
    N N1 0.77067(12) -0.21988(11) 0.62054(9) 0.0372(3) Uani . . 1.000 . .
    N N2 0.75022(11) -0.02316(11) 0.49070(9) 0.0347(3) Uani . . 1.000 . .
    C C1 0.8505(2) -0.44158(16) 0.27061(12) 0.0515(5) Uani . . 1.000 . .
    C C2 0.95884(18) -0.45772(16) 0.32493(13) 0.0540(5) Uani . . 1.000 . .
    C C3 0.93452(16) -0.36453(15) 0.40117(12) 0.0443(4) Uani . . 1.000 . .
    C C4 0.80356(14) -0.25828(13) 0.42219(10) 0.0352(4) Uani . . 1.000 . .
    C C5 0.69707(16) -0.24510(15) 0.36438(11) 0.0426(4) Uani . . 1.000 . .
    C C6 0.71958(18) -0.33777(16) 0.28835(12) 0.0495(5) Uani . . 1.000 . .
    C C7 0.77576(14) -0.16916(13) 0.51172(11) 0.0346(4) Uani . . 1.000 . .
    C C8 0.75523(14) 0.05865(13) 0.37811(10) 0.0345(4) Uani . . 1.000 . .
    C C9 0.62372(15) 0.12625(15) 0.34724(12) 0.0434(4) Uani . . 1.000 . .
    C C10 0.62899(16) 0.20068(15) 0.23842(12) 0.0466(5) Uani . . 1.000 . .
    C C11 0.76621(16) 0.20770(15) 0.15961(11) 0.0424(4) Uani . . 1.000 . .
    C C12 0.89759(16) 0.13796(17) 0.18988(12) 0.0495(5) Uani . . 1.000 . .
    C C13 0.89114(15) 0.06387(15) 0.29966(12) 0.0448(5) Uani . . 1.000 . .
    C C14 0.8964(3) 0.2975(3) -0.02895(15) 0.0935(9) Uani . . 1.000 . .
    C C15 0.72865(13) 0.02155(13) 0.59578(11) 0.0345(4) Uani . . 1.000 . .
    C C16 0.74054(14) -0.10143(13) 0.67333(11) 0.0348(4) Uani . . 1.000 . .
    C C17 0.72237(14) -0.10002(14) 0.79297(11) 0.0377(4) Uani . . 1.000 . .
    C C18 0.73089(16) -0.22537(16) 0.87221(12) 0.0458(4) Uani . . 1.000 . .
    C C19 0.71638(18) -0.22088(18) 0.98554(12) 0.0542(5) Uani . . 1.000 . .
    C C20 0.69353(18) -0.09137(19) 1.02226(13) 0.0567(5) Uani . . 1.000 . .
    C C21 0.68346(17) 0.03217(18) 0.94647(12) 0.0505(5) Uani . . 1.000 . .
    C C22 0.69645(14) 0.03262(15) 0.82916(11) 0.0395(4) Uani . . 1.000 . .
    C C23 0.68514(14) 0.16372(14) 0.74603(12) 0.0400(4) Uani . . 1.000 . .
    C C24 0.65660(17) 0.29785(16) 0.78018(14) 0.0515(5) Uani . . 1.000 . .
    C C25 0.64649(19) 0.42041(17) 0.70328(15) 0.0582(6) Uani . . 1.000 . .
    C C26 0.66392(18) 0.41572(16) 0.58804(15) 0.0558(6) Uani . . 1.000 . .
    C C27 0.69159(16) 0.28783(15) 0.55041(13) 0.0468(5) Uani . . 1.000 . .
    C C28 0.70222(14) 0.15991(14) 0.62762(11) 0.0376(4) Uani . . 1.000 . .
    H H2 1.04664 -0.52960 0.31090 0.0648 Uiso . . 1.000 . .
    H H3 1.00705 -0.37321 0.43891 0.0532 Uiso . . 1.000 . .
    H H5 0.60945 -0.17285 0.37710 0.0511 Uiso . . 1.000 . .
    H H6 0.64780 -0.33001 0.25013 0.0594 Uiso . . 1.000 . .
    H H9 0.53134 0.12146 0.40014 0.0520 Uiso . . 1.000 . .
    H H10 0.54020 0.24635 0.21777 0.0559 Uiso . . 1.000 . .
    H H12 0.99020 0.14075 0.13664 0.0594 Uiso . . 1.000 . .
    H H13 0.97971 0.01726 0.32035 0.0538 Uiso . . 1.000 . .
    H H14A 0.87564 0.35433 -0.09847 0.1400 Uiso . . 1.000 . .
    H H14B 0.95092 0.34195 0.00023 0.1400 Uiso . . 1.000 . .
    H H14C 0.95552 0.20428 -0.04544 0.1400 Uiso . . 1.000 . .
    H H18 0.74654 -0.31228 0.84751 0.0550 Uiso . . 1.000 . .
    H H19 0.72181 -0.30439 1.03784 0.0651 Uiso . . 1.000 . .
    H H20 0.68497 -0.08855 1.09919 0.0680 Uiso . . 1.000 . .
    H H21 0.66766 0.11797 0.97296 0.0606 Uiso . . 1.000 . .
    H H24 0.64426 0.30339 0.85727 0.0618 Uiso . . 1.000 . .
    H H25 0.62775 0.50759 0.72854 0.0698 Uiso . . 1.000 . .
    H H26 0.65681 0.49957 0.53619 0.0670 Uiso . . 1.000 . .
    H H27 0.70353 0.28537 0.47281 0.0562 Uiso . . 1.000 . .
loop_
    _atom_site_aniso_label
    _atom_site_aniso_U_11
    _atom_site_aniso_U_22
    _atom_site_aniso_U_33
    _atom_site_aniso_U_12
    _atom_site_aniso_U_13
    _atom_site_aniso_U_23
    F1 0.1259(10) 0.0703(7) 0.0668(7) -0.0203(7) -0.0242(6) -0.0351(5)
    O1 0.0734(8) 0.0768(8) 0.0390(6) -0.0346(6) -0.0239(5) 0.0159(5)
    N1 0.0405(6) 0.0369(6) 0.0335(6) -0.0077(5) -0.0115(5) -0.0032(4)
    N2 0.0374(6) 0.0361(6) 0.0299(5) -0.0095(4) -0.0095(4) -0.0018(4)
    C1 0.0762(11) 0.0449(8) 0.0351(7) -0.0191(8) -0.0098(7) -0.0105(6)
    C2 0.0594(9) 0.0454(8) 0.0468(8) 0.0009(7) -0.0089(7) -0.0113(7)
    C3 0.0436(8) 0.0456(8) 0.0415(7) -0.0048(6) -0.0138(6) -0.0060(6)
    C4 0.0385(7) 0.0354(7) 0.0303(6) -0.0103(5) -0.0082(5) -0.0012(5)
    C5 0.0418(7) 0.0463(8) 0.0395(7) -0.0085(6) -0.0128(6) -0.0055(6)
    C6 0.0603(9) 0.0570(9) 0.0387(7) -0.0216(8) -0.0182(7) -0.0045(7)
    C7 0.0326(6) 0.0360(7) 0.0339(7) -0.0071(5) -0.0095(5) -0.0032(5)
    C8 0.0375(7) 0.0349(7) 0.0307(6) -0.0102(5) -0.0087(5) -0.0023(5)
    C9 0.0343(7) 0.0494(8) 0.0397(7) -0.0076(6) -0.0068(6) -0.0006(6)
    C10 0.0440(8) 0.0481(8) 0.0467(8) -0.0072(6) -0.0201(6) 0.0020(6)
    C11 0.0546(8) 0.0445(8) 0.0333(7) -0.0209(6) -0.0156(6) 0.0017(6)
    C12 0.0419(8) 0.0664(10) 0.0369(7) -0.0213(7) -0.0046(6) 0.0022(7)
    C13 0.0354(7) 0.0552(9) 0.0420(8) -0.0121(6) -0.0121(6) 0.0013(6)
    C14 0.0953(15) 0.150(2) 0.0433(10) -0.0706(15) -0.0220(10) 0.0309(11)
    C15 0.0314(6) 0.0392(7) 0.0331(7) -0.0088(5) -0.0088(5) -0.0047(5)
    C16 0.0326(6) 0.0390(7) 0.0330(7) -0.0086(5) -0.0095(5) -0.0044(5)
    C17 0.0331(7) 0.0463(7) 0.0333(7) -0.0092(6) -0.0094(5) -0.0045(6)
    C18 0.0495(8) 0.0493(8) 0.0370(7) -0.0104(6) -0.0136(6) -0.0018(6)
    C19 0.0598(9) 0.0637(10) 0.0354(8) -0.0143(8) -0.0147(7) 0.0031(7)
    C20 0.0605(10) 0.0765(11) 0.0333(7) -0.0145(8) -0.0139(7) -0.0086(7)
    C21 0.0499(8) 0.0625(9) 0.0419(8) -0.0117(7) -0.0119(7) -0.0162(7)
    C22 0.0324(7) 0.0495(8) 0.0376(7) -0.0090(6) -0.0095(5) -0.0092(6)
    C23 0.0324(7) 0.0450(8) 0.0452(8) -0.0089(6) -0.0112(6) -0.0112(6)
    C24 0.0526(9) 0.0509(9) 0.0567(9) -0.0097(7) -0.0176(7) -0.0184(7)
    C25 0.0623(10) 0.0434(8) 0.0745(11) -0.0118(7) -0.0198(8) -0.0190(8)
    C26 0.0601(10) 0.0392(8) 0.0688(11) -0.0164(7) -0.0181(8) -0.0017(7)
    C27 0.0513(8) 0.0422(8) 0.0478(8) -0.0154(6) -0.0133(7) -0.0023(6)
    C28 0.0325(7) 0.0395(7) 0.0418(7) -0.0100(5) -0.0101(5) -0.0059(6)
_geom_special_details
;
Bond distances, angles <i>etc</i>. have been calculated using the rounded
fractional coordinates. All su's are estimated from the variances of the
(full) variance-covariance matrix. The cell e.s.d.'s are taken into account in
the estimation of distances, angles and torsion angles.
;
loop_
    _geom_bond_atom_site_label_1
    _geom_bond_atom_site_label_2
    _geom_bond_site_symmetry_1
    _geom_bond_site_symmetry_2
    _geom_bond_distance
    _geom_bond_publ_flag
    F1 C1 . . 1.3544(19) no
    O1 C11 . . 1.3612(17) no
    O1 C14 . . 1.417(3) no
    N1 C7 . . 1.3146(17) no
    N1 C16 . . 1.3770(16) no
    N2 C7 . . 1.3737(16) no
    N2 C8 . . 1.4388(16) no
    N2 C15 . . 1.3920(17) no
    C1 C2 . . 1.364(3) no
    C1 C6 . . 1.367(2) no
    C2 C3 . . 1.378(2) no
    C3 C4 . . 1.382(2) no
    C4 C5 . . 1.386(2) no
    C4 C7 . . 1.4710(18) no
    C5 C6 . . 1.376(2) no
    C8 C9 . . 1.379(2) no
    C8 C13 . . 1.368(2) no
    C9 C10 . . 1.374(2) no
    C10 C11 . . 1.382(2) no
    C11 C12 . . 1.378(2) no
    C12 C13 . . 1.382(2) no
    C15 C16 . . 1.3742(18) no
    C15 C28 . . 1.4361(18) no
    C16 C17 . . 1.4296(18) no
    C17 C18 . . 1.401(2) no
    C17 C22 . . 1.407(2) no
    C18 C19 . . 1.367(2) no
    C19 C20 . . 1.386(2) no
    C20 C21 . . 1.366(2) no
    C21 C22 . . 1.4084(19) no
    C22 C23 . . 1.4673(19) no
    C23 C24 . . 1.405(2) no
    C23 C28 . . 1.4217(19) no
    C24 C25 . . 1.366(2) no
    C25 C26 . . 1.384(2) no
    C26 C27 . . 1.367(2) no
    C27 C28 . . 1.407(2) no
    C2 H2 . . 0.9300 no
    C3 H3 . . 0.9300 no
    C5 H5 . . 0.9300 no
    C6 H6 . . 0.9300 no
    C9 H9 . . 0.9300 no
    C10 H10 . . 0.9300 no
    C12 H12 . . 0.9300 no
    C13 H13 . . 0.9300 no
    C14 H14A . . 0.9600 no
    C14 H14B . . 0.9600 no
    C14 H14C . . 0.9600 no
    C18 H18 . . 0.9300 no
    C19 H19 . . 0.9300 no
    C20 H20 . . 0.9300 no
    C21 H21 . . 0.9300 no
    C24 H24 . . 0.9300 no
    C25 H25 . . 0.9300 no
    C26 H26 . . 0.9300 no
    C27 H27 . . 0.9300 no
loop_
    _geom_angle_atom_site_label_1
    _geom_angle_atom_site_label_2
    _geom_angle_atom_site_label_3
    _geom_angle_site_symmetry_1
    _geom_angle_site_symmetry_2
    _geom_angle_site_symmetry_3
    _geom_angle
    _geom_angle_publ_flag
    C11 O1 C14 . . . 117.86(15) no
    C7 N1 C16 . . . 104.70(10) no
    C7 N2 C8 . . . 123.87(10) no
    C7 N2 C15 . . . 106.27(10) no
    C8 N2 C15 . . . 129.77(11) no
    F1 C1 C2 . . . 118.77(15) no
    F1 C1 C6 . . . 118.08(16) no
    C2 C1 C6 . . . 123.15(15) no
    C1 C2 C3 . . . 118.13(15) no
    C2 C3 C4 . . . 120.75(15) no
    C3 C4 C5 . . . 119.16(12) no
    C3 C4 C7 . . . 119.08(13) no
    C5 C4 C7 . . . 121.60(12) no
    C4 C5 C6 . . . 120.71(14) no
    C1 C6 C5 . . . 118.09(16) no
    N1 C7 N2 . . . 112.64(11) no
    N1 C7 C4 . . . 123.91(11) no
    N2 C7 C4 . . . 123.44(11) no
    N2 C8 C9 . . . 120.21(12) no
    N2 C8 C13 . . . 119.79(12) no
    C9 C8 C13 . . . 119.93(12) no
    C8 C9 C10 . . . 120.09(14) no
    C9 C10 C11 . . . 120.04(15) no
    O1 C11 C10 . . . 115.43(14) no
    O1 C11 C12 . . . 124.75(14) no
    C10 C11 C12 . . . 119.82(13) no
    C11 C12 C13 . . . 119.72(14) no
    C8 C13 C12 . . . 120.40(14) no
    N2 C15 C16 . . . 104.95(11) no
    N2 C15 C28 . . . 132.25(11) no
    C16 C15 C28 . . . 122.79(12) no
    N1 C16 C15 . . . 111.44(11) no
    N1 C16 C17 . . . 126.47(11) no
    C15 C16 C17 . . . 122.10(12) no
    C16 C17 C18 . . . 121.87(12) no
    C16 C17 C22 . . . 117.60(12) no
    C18 C17 C22 . . . 120.53(12) no
    C17 C18 C19 . . . 120.48(14) no
    C18 C19 C20 . . . 119.75(15) no
    C19 C20 C21 . . . 120.61(14) no
    C20 C21 C22 . . . 121.54(15) no
    C17 C22 C21 . . . 117.08(13) no
    C17 C22 C23 . . . 120.21(12) no
    C21 C22 C23 . . . 122.71(13) no
    C22 C23 C24 . . . 121.43(13) no
    C22 C23 C28 . . . 121.21(12) no
    C24 C23 C28 . . . 117.36(13) no
    C23 C24 C25 . . . 121.83(15) no
    C24 C25 C26 . . . 120.46(15) no
    C25 C26 C27 . . . 120.02(15) no
    C26 C27 C28 . . . 120.82(14) no
    C15 C28 C23 . . . 116.05(12) no
    C15 C28 C27 . . . 124.42(12) no
    C23 C28 C27 . . . 119.53(12) no
    C1 C2 H2 . . . 121.00 no
    C3 C2 H2 . . . 121.00 no
    C2 C3 H3 . . . 120.00 no
    C4 C3 H3 . . . 120.00 no
    C4 C5 H5 . . . 120.00 no
    C6 C5 H5 . . . 120.00 no
    C1 C6 H6 . . . 121.00 no
    C5 C6 H6 . . . 121.00 no
    C8 C9 H9 . . . 120.00 no
    C10 C9 H9 . . . 120.00 no
    C9 C10 H10 . . . 120.00 no
    C11 C10 H10 . . . 120.00 no
    C11 C12 H12 . . . 120.00 no
    C13 C12 H12 . . . 120.00 no
    C8 C13 H13 . . . 120.00 no
    C12 C13 H13 . . . 120.00 no
    O1 C14 H14A . . . 109.00 no
    O1 C14 H14B . . . 109.00 no
    O1 C14 H14C . . . 109.00 no
    H14A C14 H14B . . . 109.00 no
    H14A C14 H14C . . . 109.00 no
    H14B C14 H14C . . . 110.00 no
    C17 C18 H18 . . . 120.00 no
    C19 C18 H18 . . . 120.00 no
    C18 C19 H19 . . . 120.00 no
    C20 C19 H19 . . . 120.00 no
    C19 C20 H20 . . . 120.00 no
    C21 C20 H20 . . . 120.00 no
    C20 C21 H21 . . . 119.00 no
    C22 C21 H21 . . . 119.00 no
    C23 C24 H24 . . . 119.00 no
    C25 C24 H24 . . . 119.00 no
    C24 C25 H25 . . . 120.00 no
    C26 C25 H25 . . . 120.00 no
    C25 C26 H26 . . . 120.00 no
    C27 C26 H26 . . . 120.00 no
    C26 C27 H27 . . . 120.00 no
    C28 C27 H27 . . . 120.00 no
loop_
    _geom_torsion_atom_site_label_1
    _geom_torsion_atom_site_label_2
    _geom_torsion_atom_site_label_3
    _geom_torsion_atom_site_label_4
    _geom_torsion_site_symmetry_1
    _geom_torsion_site_symmetry_2
    _geom_torsion_site_symmetry_3
    _geom_torsion_site_symmetry_4
    _geom_torsion
    _geom_torsion_publ_flag
    C14 O1 C11 C10 . . . . 179.46(17) no
    C14 O1 C11 C12 . . . . -0.7(2) no
    C7 N1 C16 C15 . . . . -0.54(16) no
    C7 N1 C16 C17 . . . . 179.29(14) no
    C16 N1 C7 N2 . . . . -0.08(17) no
    C16 N1 C7 C4 . . . . -179.26(14) no
    C8 N2 C15 C16 . . . . -177.56(13) no
    C15 N2 C7 C4 . . . . 179.82(13) no
    C7 N2 C15 C16 . . . . -0.91(15) no
    C8 N2 C7 N1 . . . . 177.54(13) no
    C7 N2 C8 C9 . . . . 100.31(16) no
    C15 N2 C7 N1 . . . . 0.64(16) no
    C8 N2 C7 C4 . . . . -3.3(2) no
    C15 N2 C8 C13 . . . . 99.46(17) no
    C7 N2 C15 C28 . . . . 177.90(15) no
    C8 N2 C15 C28 . . . . 1.3(2) no
    C7 N2 C8 C13 . . . . -76.67(18) no
    C15 N2 C8 C9 . . . . -83.56(18) no
    F1 C1 C2 C3 . . . . 179.49(14) no
    F1 C1 C6 C5 . . . . -179.24(13) no
    C6 C1 C2 C3 . . . . -0.1(2) no
    C2 C1 C6 C5 . . . . 0.3(2) no
    C1 C2 C3 C4 . . . . 0.3(2) no
    C2 C3 C4 C7 . . . . 174.59(13) no
    C2 C3 C4 C5 . . . . -0.8(2) no
    C3 C4 C7 N2 . . . . 123.12(15) no
    C5 C4 C7 N1 . . . . 117.51(16) no
    C3 C4 C7 N1 . . . . -57.8(2) no
    C7 C4 C5 C6 . . . . -174.21(13) no
    C5 C4 C7 N2 . . . . -61.58(19) no
    C3 C4 C5 C6 . . . . 1.1(2) no
    C4 C5 C6 C1 . . . . -0.8(2) no
    C9 C8 C13 C12 . . . . 0.8(2) no
    N2 C8 C13 C12 . . . . 177.75(13) no
    C13 C8 C9 C10 . . . . -1.0(2) no
    N2 C8 C9 C10 . . . . -178.00(12) no
    C8 C9 C10 C11 . . . . 0.1(2) no
    C9 C10 C11 C12 . . . . 1.1(2) no
    C9 C10 C11 O1 . . . . -179.12(13) no
    C10 C11 C12 C13 . . . . -1.3(2) no
    O1 C11 C12 C13 . . . . 178.88(14) no
    C11 C12 C13 C8 . . . . 0.4(2) no
    N2 C15 C16 N1 . . . . 0.91(16) no
    C28 C15 C16 C17 . . . . 2.1(2) no
    N2 C15 C28 C23 . . . . 179.92(15) no
    N2 C15 C28 C27 . . . . 0.4(3) no
    C16 C15 C28 C23 . . . . -1.5(2) no
    C16 C15 C28 C27 . . . . 179.03(15) no
    N2 C15 C16 C17 . . . . -178.92(13) no
    C28 C15 C16 N1 . . . . -178.04(13) no
    N1 C16 C17 C18 . . . . -1.4(2) no
    N1 C16 C17 C22 . . . . 178.10(14) no
    C15 C16 C17 C18 . . . . 178.38(15) no
    C15 C16 C17 C22 . . . . -2.1(2) no
    C16 C17 C18 C19 . . . . 178.53(15) no
    C22 C17 C18 C19 . . . . -1.0(2) no
    C16 C17 C22 C21 . . . . -178.05(14) no
    C16 C17 C22 C23 . . . . 1.5(2) no
    C18 C17 C22 C21 . . . . 1.5(2) no
    C18 C17 C22 C23 . . . . -178.97(14) no
    C17 C18 C19 C20 . . . . -0.2(3) no
    C18 C19 C20 C21 . . . . 0.8(3) no
    C19 C20 C21 C22 . . . . -0.3(3) no
    C20 C21 C22 C17 . . . . -0.9(2) no
    C20 C21 C22 C23 . . . . 179.60(16) no
    C17 C22 C23 C24 . . . . 178.83(15) no
    C17 C22 C23 C28 . . . . -1.0(2) no
    C21 C22 C23 C24 . . . . -1.7(2) no
    C21 C22 C23 C28 . . . . 178.55(15) no
    C22 C23 C24 C25 . . . . 179.73(16) no
    C28 C23 C24 C25 . . . . -0.5(2) no
    C22 C23 C28 C15 . . . . 0.9(2) no
    C22 C23 C28 C27 . . . . -179.59(14) no
    C24 C23 C28 C15 . . . . -178.94(14) no
    C24 C23 C28 C27 . . . . 0.6(2) no
    C23 C24 C25 C26 . . . . 0.2(3) no
    C24 C25 C26 C27 . . . . -0.1(3) no
    C25 C26 C27 C28 . . . . 0.2(3) no
    C26 C27 C28 C15 . . . . 179.01(16) no
    C26 C27 C28 C23 . . . . -0.5(2) no
loop_
    _geom_hbond_atom_site_label_D
    _geom_hbond_atom_site_label_H
    _geom_hbond_atom_site_label_A
    _geom_hbond_site_symmetry_A
    _geom_hbond_distance_DH
    _geom_hbond_distance_HA
    _geom_hbond_distance_DA
    _geom_hbond_angle_DHA
    _geom_hbond_publ_flag
    C21 H21 O1 1_556 0.93 2.59 3.426(2) 151 yes
    C9 H9 Cg1 2_656 0.93 2.74 3.535 143 yes
    C26 H26 Cg2 1_565 0.93 2.81 3.590 143 yes
    C13 H13 Cg3 2_756 0.93 2.76 3.629 152 yes
_iucr_refine_instructions_details
;
TITL MOHANDASS3 in P-1
CELL  0.71073   9.6430   9.8980  12.3070   77.432   71.621   73.158
ZERR     2.00   0.0003   0.0003   0.0004    0.001    0.001    0.001
LATT   1
SFAC  C    H    N    O    F
UNIT  56   38   4    2    2
MERG   2
OMIT    -3.00  50.00
FMAP   2
PLAN   25
SIZE     0.20   0.20   0.30
ACTA
BOND   $H
CONF
L.S.   4
WGHT    0.044900    0.267600
EXTI    0.024331
FVAR       0.67328
C1    1    0.149494    0.441578    0.729389    11.00000    0.07624    0.04489 =
         0.03506   -0.01048   -0.00980   -0.01914
C2    1    0.041155    0.457724    0.675070    11.00000    0.05935    0.04539 =
         0.04684   -0.01134   -0.00888    0.00090
AFIX  43
H2    2   -0.046637    0.529598    0.689096    11.00000   -1.20000
AFIX   0
C3    1    0.065482    0.364528    0.598834    11.00000    0.04362    0.04555 =
         0.04145   -0.00597   -0.01376   -0.00475
AFIX  43
H3    2   -0.007046    0.373215    0.561094    11.00000   -1.20000
AFIX   0
C4    1    0.196444    0.258281    0.577811    11.00000    0.03845    0.03541 =
         0.03030   -0.00118   -0.00823   -0.01030
C5    1    0.302932    0.245099    0.635621    11.00000    0.04178    0.04633 =
         0.03951   -0.00554   -0.01282   -0.00852
AFIX  43
H5    2    0.390550    0.172854    0.622904    11.00000   -1.20000
AFIX   0
C6    1    0.280420    0.337771    0.711652    11.00000    0.06034    0.05704 =
         0.03867   -0.00446   -0.01819   -0.02156
AFIX  43
H6    2    0.352198    0.330008    0.749866    11.00000   -1.20000
AFIX   0
C7    1    0.224241    0.169165    0.488282    11.00000    0.03259    0.03597 =
         0.03387   -0.00324   -0.00952   -0.00713
C8    1    0.244766   -0.058653    0.621894    11.00000    0.03753    0.03491 =
         0.03069   -0.00226   -0.00868   -0.01021
C9    1    0.376284   -0.126251    0.652758    11.00000    0.03428    0.04939 =
         0.03965   -0.00063   -0.00679   -0.00757
AFIX  43
H9    2    0.468659   -0.121460    0.599859    11.00000   -1.20000
AFIX   0
C10   1    0.371009   -0.200682    0.761584    11.00000    0.04398    0.04805 =
         0.04670    0.00199   -0.02014   -0.00721
AFIX  43
H10   2    0.459799   -0.246351    0.782230    11.00000   -1.20000
AFIX   0
C11   1    0.233786   -0.207705    0.840386    11.00000    0.05460    0.04446 =
         0.03327    0.00170   -0.01557   -0.02085
C12   1    0.102407   -0.137961    0.810123    11.00000    0.04192    0.06635 =
         0.03687    0.00218   -0.00461   -0.02125
AFIX  43
H12   2    0.009802   -0.140753    0.863356    11.00000   -1.20000
AFIX   0
C13   1    0.108864   -0.063867    0.700343    11.00000    0.03543    0.05518 =
         0.04198    0.00126   -0.01211   -0.01209
AFIX  43
H13   2    0.020289   -0.017256    0.679654    11.00000   -1.20000
AFIX   0
C14   1    0.103647   -0.297503    1.028953    11.00000    0.09529    0.14962 =
         0.04325    0.03088   -0.02204   -0.07057
AFIX  33
H14A  2    0.124363   -0.354333    1.098475    11.00000   -1.50000
H14B  2    0.049078   -0.341953    0.999766    11.00000   -1.50000
H14C  2    0.044480   -0.204276    1.045440    11.00000   -1.50000
AFIX   0
C15   1    0.271352   -0.021554    0.404215    11.00000    0.03136    0.03923 =
         0.03314   -0.00469   -0.00884   -0.00883
C16   1    0.259458    0.101431    0.326670    11.00000    0.03258    0.03904 =
         0.03302   -0.00444   -0.00948   -0.00856
C17   1    0.277627    0.100021    0.207035    11.00000    0.03309    0.04628 =
         0.03331   -0.00454   -0.00942   -0.00923
C18   1    0.269107    0.225367    0.127794    11.00000    0.04953    0.04933 =
         0.03702   -0.00182   -0.01355   -0.01041
AFIX  43
H18   2    0.253459    0.312280    0.152494    11.00000   -1.20000
AFIX   0
C19   1    0.283619    0.220876    0.014457    11.00000    0.05980    0.06368 =
         0.03541    0.00307   -0.01465   -0.01431
AFIX  43
H19   2    0.278186    0.304388   -0.037841    11.00000   -1.20000
AFIX   0
C20   1    0.306469    0.091372   -0.022261    11.00000    0.06047    0.07650 =
         0.03328   -0.00862   -0.01391   -0.01445
AFIX  43
H20   2    0.315025    0.088552   -0.099192    11.00000   -1.20000
AFIX   0
C21   1    0.316537   -0.032170    0.053534    11.00000    0.04990    0.06245 =
         0.04192   -0.01624   -0.01189   -0.01168
AFIX  43
H21   2    0.332338   -0.117969    0.027043    11.00000   -1.20000
AFIX   0
C22   1    0.303546   -0.032621    0.170843    11.00000    0.03237    0.04949 =
         0.03758   -0.00921   -0.00949   -0.00899
C23   1    0.314864   -0.163715    0.253971    11.00000    0.03236    0.04502 =
         0.04518   -0.01121   -0.01121   -0.00885
C24   1    0.343396   -0.297855    0.219817    11.00000    0.05258    0.05090 =
         0.05673   -0.01839   -0.01756   -0.00974
AFIX  43
H24   2    0.355740   -0.303391    0.142729    11.00000   -1.20000
AFIX   0
C25   1    0.353514   -0.420410    0.296722    11.00000    0.06227    0.04339 =
         0.07452   -0.01902   -0.01984   -0.01179
AFIX  43
H25   2    0.372247   -0.507589    0.271460    11.00000   -1.20000
AFIX   0
C26   1    0.336080   -0.415716    0.411957    11.00000    0.06013    0.03920 =
         0.06882   -0.00170   -0.01809   -0.01637
AFIX  43
H26   2    0.343187   -0.499571    0.463806    11.00000   -1.20000
AFIX   0
C27   1    0.308409   -0.287827    0.449593    11.00000    0.05134    0.04224 =
         0.04775   -0.00228   -0.01329   -0.01542
AFIX  43
H27   2    0.296467   -0.285373    0.527186    11.00000   -1.20000
AFIX   0
C28   1    0.297781   -0.159907    0.372376    11.00000    0.03245    0.03951 =
         0.04182   -0.00586   -0.01008   -0.01003
N1    3    0.229332    0.219875    0.379459    11.00000    0.04053    0.03689 =
         0.03353   -0.00324   -0.01149   -0.00771
N2    3    0.249783    0.023158    0.509296    11.00000    0.03736    0.03606 =
         0.02993   -0.00179   -0.00953   -0.00945
O1    4    0.240908   -0.285622    0.945103    11.00000    0.07344    0.07682 =
         0.03898    0.01590   -0.02387   -0.03463
F1    5    0.126577    0.531721    0.805241    11.00000    0.12594    0.07034 =
         0.06676   -0.03508   -0.02421   -0.02025
HKLF 4
REM  MOHANDASS3 in P-1
REM R1 =  0.0349 for   3183 Fo > 4sig(Fo)  and  0.0422 for all   3723 data
REM    290 parameters refined using      0 restraints
END
WGHT      0.0449      0.2677
REM Highest difference peak  0.161,  deepest hole -0.220,  1-sigma level  0.038
Q1    1   0.2468 -0.0849  0.4008  11.00000  0.05    0.16
Q2    1   0.1916 -0.1041  0.6436  11.00000  0.05    0.16
Q3    1   0.2719  0.1045  0.2649  11.00000  0.05    0.15
Q4    1   0.3074 -0.1370  0.6194  11.00000  0.05    0.15
Q5    1   0.2939 -0.0432  0.6530  11.00000  0.05    0.15
Q6    1   0.2675 -0.0867  0.2165  11.00000  0.05    0.15
Q7    1   0.1716 -0.1267  0.8396  11.00000  0.05    0.15
Q8    1   0.3122  0.0264  0.3575  11.00000  0.05    0.14
Q9    1   0.2304  0.2280  0.6229  11.00000  0.05    0.14
Q10   1   0.2314  0.0386  0.3630  11.00000  0.05    0.14
Q11   1   0.1901  0.3635  0.7458  11.00000  0.05    0.14
Q12   1   0.3116  0.1583  0.1670  11.00000  0.05    0.14
Q13   1   0.2600 -0.2133  0.4186  11.00000  0.05    0.14
Q14   1   0.1889 -0.0202  0.6679  11.00000  0.05    0.13
Q15   1   0.3112 -0.2528  0.7807  11.00000  0.05    0.13
Q16   1   0.1726 -0.4073  1.0831  11.00000  0.05    0.13
Q17   1   0.2472  0.0461  0.2034  11.00000  0.05    0.13
Q18   1   0.3354  0.0287  0.1842  11.00000  0.05    0.13
Q19   1   0.2664 -0.1548  0.3205  11.00000  0.05    0.13
Q20   1   0.2459  0.3091  0.3454  11.00000  0.05    0.13
Q21   1   0.3390 -0.0937  0.2070  11.00000  0.05    0.13
Q22   1   0.1693  0.3454  0.5597  11.00000  0.05    0.13
Q23   1   0.2104  0.3106  0.3513  11.00000  0.05    0.13
Q24   1   0.2374  0.4301  0.6741  11.00000  0.05    0.13
Q25   1   0.2580  0.2740  0.5790  11.00000  0.05    0.13
;
