# Supplementary material for: 2-(4-Fluoro­phen­yl)-1-(4-meth­oxy­phen­yl)-1H-phenanthro[9,10-d]imidazole
Source: Acta Crystallogr Sect E Struct Rep Online. 2013 Feb 9;69(Pt 3):o368. doi: 10.1107/S1600536813003504 (PMC3588432; doi:10.1107/S1600536813003504)
Supplement: Supplementary file 2 [file e-69-0o368-Isup2.hkl]

# 
# h,k,l, Fc-squared, Fo-squared, sigma(Fo-squared) and status flag 
# 
data_I
_shelx_title ' MOHANDASS3 in P-1' 
_shelx_refln_list_code          4 
_shelx_F_calc_maximum      162.58 
_exptl_crystal_F_000       436.00 
_reflns_d_resolution_high  0.8409 
 
loop_ 
 _symmetry_equiv_pos_as_xyz 
 'x, y, z' 
 '-x, -y, -z' 
 
_cell_length_a     9.6430 
_cell_length_b     9.8980 
_cell_length_c    12.3070 
_cell_angle_alpha  77.432 
_cell_angle_beta   71.621 
_cell_angle_gamma  73.158 
 
_shelx_F_squared_multiplier     1.000 
 
loop_ 
 _refln_index_h 
 _refln_index_k 
 _refln_index_l 
 _refln_F_squared_calc 
 _refln_F_squared_meas 
 _refln_F_squared_sigma 
 _refln_observed_status 
   1   0   0       13.02       -1.59      1.06 o 
   2   0   0    26433.71    32078.85    500.71 o 
   3   0   0     5215.46     5247.84     44.02 o 
   4   0   0      634.04      649.22      6.00 o 
   5   0   0     1577.77     1573.15     15.07 o 
   6   0   0      172.08      162.25      4.47 o 
   7   0   0        5.72        4.50      0.56 o 
   8   0   0       22.21       19.01      1.19 o 
   9   0   0        0.31        0.34      0.51 o 
  10   0   0        2.66        3.26      0.83 o 
 -10   1   0        1.46        2.91      0.74 o 
  -9   1   0        2.74        1.69      0.85 o 
  -8   1   0      164.69      161.77      2.80 o 
  -7   1   0       62.21       55.03      1.53 o 
  -6   1   0      216.26      207.34      2.84 o 
  -5   1   0       96.76      100.52      1.38 o 
  -4   1   0      387.49      369.23      3.57 o 
  -3   1   0      405.06      382.37      3.83 o 
  -2   1   0     1721.31     1681.25     14.98 o 
  -1   1   0     1703.57     1634.43     14.58 o 
   0   1   0     2781.22     1919.34     39.44 o 
   1   1   0      720.49      618.76      9.93 o 
   2   1   0     9117.38     9850.74    108.58 o 
   3   1   0     4131.09     4286.35     33.72 o 
   4   1   0     2599.56     2628.82     22.20 o 
   5   1   0     1714.18     1729.62     15.57 o 
   6   1   0      258.21      255.44      7.01 o 
   7   1   0       48.42       49.24      2.22 o 
   8   1   0       14.20       16.45      1.03 o 
   9   1   0        2.89        3.27      0.67 o 
  10   1   0       55.79       47.02      2.00 o 
  -9   2   0        2.03        1.15      0.62 o 
  -8   2   0        3.19        3.01      0.60 o 
  -7   2   0       31.09       27.93      1.43 o 
  -6   2   0        2.63        3.56      0.41 o 
  -5   2   0       33.64       30.96      0.76 o 
  -4   2   0      380.50      400.22      4.41 o 
  -3   2   0      789.39      782.77      8.13 o 
  -2   2   0      315.45      312.18      3.36 o 
  -1   2   0      696.47      633.61      5.76 o 
   0   2   0      560.35      527.71      4.80 o 
   1   2   0      237.27      226.62      1.93 o 
   2   2   0     2549.51     2513.36     19.30 o 
   3   2   0      790.79      773.09      6.36 o 
   4   2   0       99.28       79.76      1.04 o 
   5   2   0      125.42      139.05      1.68 o 
   6   2   0       10.68       25.80      2.45 o 
   7   2   0       97.50      102.49      1.70 o 
   8   2   0       31.97       36.74      1.26 o 
   9   2   0       47.91       44.68      1.49 o 
  10   2   0       35.41       42.22      1.78 o 
  -9   3   0        3.61        4.43      0.90 o 
  -8   3   0        4.31        3.45      0.64 o 
  -7   3   0        9.59       10.13      0.73 o 
  -6   3   0        0.46        0.51      0.33 o 
  -5   3   0        0.73        1.05      0.27 o 
  -4   3   0       89.77       97.49      1.49 o 
  -3   3   0       56.95       64.15      1.03 o 
  -2   3   0        2.60        3.47      0.20 o 
  -1   3   0      419.99      402.79      4.28 o 
   0   3   0      156.40      146.17      1.57 o 
   1   3   0      289.64      281.18      2.31 o 
   2   3   0      203.58      186.49      1.68 o 
   3   3   0      101.54       98.61      1.07 o 
   4   3   0      227.13      216.69      2.36 o 
   5   3   0      517.83      505.87      5.14 o 
   6   3   0       40.06       42.88      0.94 o 
   7   3   0       10.49        9.35      0.51 o 
   8   3   0       61.94       63.36      1.34 o 
   9   3   0       30.96       31.26      1.28 o 
  10   3   0        0.49        1.21      0.64 o 
  -9   4   0        0.17       -0.12      0.72 o 
  -8   4   0        0.32        0.85      0.56 o 
  -7   4   0        9.44        9.93      0.77 o 
  -6   4   0        0.69        0.48      0.39 o 
  -5   4   0       25.40       26.75      1.13 o 
  -4   4   0      216.35      217.98      2.86 o 
  -3   4   0        1.62        2.95      0.27 o 
  -2   4   0     1342.13     1378.12     13.19 o 
  -1   4   0       13.02       13.20      0.43 o 
   0   4   0      584.07      587.96      5.77 o 
   1   4   0      147.84      133.97      1.34 o 
   2   4   0      103.99      100.14      1.19 o 
   3   4   0      216.18      212.62      2.18 o 
   4   4   0      189.51      187.31      2.12 o 
   5   4   0      156.85      158.29      2.21 o 
   6   4   0        5.43        7.06      0.43 o 
   7   4   0        0.42        0.43      0.32 o 
   8   4   0        4.21        3.24      0.40 o 
   9   4   0        7.01        8.80      0.67 o 
  10   4   0       17.20       17.06      0.93 o 
  -8   5   0        9.53        9.98      0.91 o 
  -7   5   0        0.40       -0.42      0.45 o 
  -6   5   0        0.00        0.24      0.41 o 
  -5   5   0        7.55       10.61      0.68 o 
  -4   5   0       15.38       17.63      0.62 o 
  -3   5   0        1.44        2.42      0.31 o 
  -2   5   0       55.57       58.97      0.98 o 
  -1   5   0       29.84       26.25      0.55 o 
   0   5   0        1.29        2.00      0.18 o 
   1   5   0       20.92       23.38      0.53 o 
   2   5   0       42.30       46.61      0.75 o 
   3   5   0       33.39       29.89      0.56 o 
   4   5   0      134.45      131.54      1.75 o 
   5   5   0      114.87      119.95      1.63 o 
   6   5   0        0.03        0.09      0.25 o 
   7   5   0       92.28       98.93      1.56 o 
   8   5   0       32.68       33.66      0.97 o 
   9   5   0       12.98       11.96      0.75 o 
  10   5   0        0.54        1.04      0.54 o 
  -7   6   0        2.16        0.74      0.63 o 
  -6   6   0        0.04        0.35      0.46 o 
  -5   6   0        2.42        3.34      0.56 o 
  -4   6   0        2.20        2.61      0.49 o 
  -3   6   0       10.50       10.31      0.55 o 
  -2   6   0       25.60       24.75      1.01 o 
  -1   6   0       78.66       72.04      1.06 o 
   0   6   0       22.49       18.29      0.49 o 
   1   6   0       40.41       43.95      0.73 o 
   2   6   0       24.14       19.01      0.54 o 
   3   6   0        0.61        0.98      0.21 o 
   4   6   0        9.84        8.70      0.41 o 
   5   6   0        4.90        4.28      0.39 o 
   6   6   0        4.84        4.61      0.40 o 
   7   6   0       34.22       33.80      0.84 o 
   8   6   0       17.70       17.84      0.90 o 
   9   6   0        0.22       -0.27      0.42 o 
  10   6   0        2.73        2.13      0.66 o 
  -6   7   0      208.49      214.64      4.07 o 
  -5   7   0        0.72        1.94      0.80 o 
  -4   7   0      187.34      196.97      3.37 o 
  -3   7   0      181.08      189.82      3.05 o 
  -2   7   0       11.68        9.91      0.60 o 
  -1   7   0      471.51      483.01      5.05 o 
   0   7   0       26.94       25.52      0.63 o 
   1   7   0      206.45      202.42      2.34 o 
   2   7   0       25.92       25.40      0.68 o 
   3   7   0       17.25       14.84      0.64 o 
   4   7   0        5.60        4.93      0.74 o 
   5   7   0        7.08        7.14      0.53 o 
   6   7   0        5.18        6.13      0.56 o 
   7   7   0        3.23        3.17      0.51 o 
   8   7   0        0.21       -0.68      0.45 o 
   9   7   0        9.85        8.95      0.86 o 
  -5   8   0        6.06        5.64      0.80 o 
  -4   8   0      151.75      155.62      2.82 o 
  -3   8   0       45.73       50.69      1.40 o 
  -2   8   0      158.79      158.07      2.44 o 
  -1   8   0      376.56      384.08      4.87 o 
   0   8   0       19.50       20.20      0.75 o 
   1   8   0      569.10      562.18      6.72 o 
   2   8   0      132.33      137.27      2.37 o 
   3   8   0      169.29      169.62      2.97 o 
   4   8   0      716.67      720.79      9.37 o 
   5   8   0       15.75       16.43      1.19 o 
   6   8   0      218.56      234.04      3.69 o 
   7   8   0       40.45       41.11      1.46 o 
   8   8   0        4.96        4.75      0.76 o 
   9   8   0       78.18       83.27      2.29 o 
  -4   9   0        5.74        5.11      0.77 o 
  -3   9   0        2.70        2.17      0.55 o 
  -2   9   0        4.29        5.41      0.56 o 
  -1   9   0       13.36       13.98      0.68 o 
   0   9   0       11.36       14.49      0.81 o 
   1   9   0       11.60       11.44      1.39 o 
   2   9   0        0.21        0.11      0.40 o 
   3   9   0        0.29        0.99      0.44 o 
   4   9   0        7.23        5.69      0.59 o 
   5   9   0        1.16        1.83      0.50 o 
   6   9   0      139.01      142.89      2.65 o 
   7   9   0        5.02        6.02      0.78 o 
   8   9   0      102.12      104.24      2.58 o 
  -2  10   0        0.00       -0.61      0.43 o 
  -1  10   0        7.89        8.48      0.80 o 
   0  10   0        3.45        2.78      0.56 o 
   1  10   0       63.58       64.84      1.93 o 
   2  10   0       28.25       26.49      1.07 o 
   3  10   0       94.03      103.78      2.19 o 
   4  10   0        3.37        2.55      0.56 o 
   5  10   0        4.24        4.02      0.66 o 
   6  10   0       19.64       20.32      2.99 o 
   7  10   0        1.49        1.72      0.77 o 
   0  11   0        0.09        0.08      0.57 o 
   1  11   0       36.01       36.52      1.52 o 
   2  11   0        2.79        2.61      0.65 o 
   3  11   0        4.99        7.29      0.93 o 
   4  11   0        0.03       -0.18      0.63 o 
   5  11   0        2.46        0.51      0.70 o 
  -4 -11   1        0.00       -0.33      0.64 o 
  -3 -11   1        0.60        1.08      0.63 o 
  -2 -11   1       22.34       24.31      1.20 o 
  -1 -11   1        7.30        8.10      0.84 o 
   0 -11   1       13.71       13.27      1.25 o 
  -6 -10   1       66.86       70.90      2.42 o 
  -5 -10   1       20.85       20.82      1.02 o 
  -4 -10   1       56.42       56.56      1.56 o 
  -3 -10   1        9.48        9.67      0.75 o 
  -2 -10   1        0.64        1.98      0.60 o 
  -1 -10   1       52.79       60.76      1.95 o 
   0 -10   1       15.37       14.77      0.95 o 
   1 -10   1        9.72        9.85      0.87 o 
   2 -10   1        8.03        7.88      0.70 o 
  -8  -9   1        9.97       11.69      1.21 o 
  -7  -9   1        7.69        6.96      0.99 o 
  -6  -9   1       17.46       15.88      0.87 o 
  -5  -9   1       11.04        8.40      0.79 o 
  -4  -9   1       28.41       29.91      0.96 o 
  -3  -9   1       20.08       18.60      0.85 o 
  -2  -9   1       15.16       15.82      0.81 o 
  -1  -9   1       19.69       15.00      0.79 o 
   0  -9   1        0.21        0.18      0.34 o 
   1  -9   1       39.48       33.75      0.99 o 
   2  -9   1        3.66        2.88      0.52 o 
   3  -9   1        6.25        5.50      0.64 o 
   4  -9   1       21.54       24.65      1.20 o 
  -8  -8   1        5.31        4.33      0.71 o 
  -7  -8   1       62.36       68.12      1.69 o 
  -6  -8   1        6.35        6.57      0.77 o 
  -5  -8   1      110.32      116.54      2.19 o 
  -4  -8   1       69.23       69.07      1.42 o 
  -3  -8   1      201.61      196.95      3.13 o 
  -2  -8   1      436.26      425.29      5.82 o 
  -1  -8   1       70.18       64.38      2.12 o 
   0  -8   1      333.06      338.37      4.33 o 
   1  -8   1       10.97       12.13      0.65 o 
   2  -8   1       55.33       57.09      1.29 o 
   3  -8   1        0.10       -0.63      0.42 o 
   4  -8   1        6.07        5.06      0.70 o 
   5  -8   1        0.60        0.41      0.75 o 
  -9  -7   1       58.55       58.25      1.90 o 
  -8  -7   1        0.72       -0.14      0.53 o 
  -7  -7   1       77.50       76.20      1.74 o 
  -6  -7   1       29.63       29.15      1.02 o 
  -5  -7   1       28.43       26.14      0.93 o 
  -4  -7   1       18.80       15.55      0.58 o 
  -3  -7   1      276.49      288.08      3.92 o 
  -2  -7   1        6.80        6.47      0.42 o 
  -1  -7   1      586.56      588.70      5.97 o 
   0  -7   1      236.18      229.35      2.79 o 
   1  -7   1        6.23        8.74      0.44 o 
   2  -7   1      514.52      499.60      6.65 o 
   3  -7   1      164.54      172.05      2.82 o 
   4  -7   1      214.84      219.71      3.48 o 
   5  -7   1       86.61       94.63      2.25 o 
   6  -7   1        2.43        2.65      0.73 o 
 -10  -6   1        8.87        8.28      0.88 o 
  -9  -6   1        0.41       -0.63      0.54 o 
  -8  -6   1        1.21        0.57      0.43 o 
  -7  -6   1        9.34        8.59      0.54 o 
  -6  -6   1       57.10       59.48      1.29 o 
  -5  -6   1       15.47       15.59      0.43 o 
  -4  -6   1       29.17       29.79      0.68 o 
  -3  -6   1       24.52       27.22      0.62 o 
  -2  -6   1       25.33       21.26      0.54 o 
  -1  -6   1        2.30        4.10      0.32 o 
   0  -6   1        2.19        2.24      0.22 o 
   1  -6   1        5.46        6.28      0.30 o 
   2  -6   1       42.87       45.30      1.00 o 
   3  -6   1        0.07        0.27      0.26 o 
   4  -6   1       65.95       69.88      1.52 o 
   5  -6   1      100.86       99.74      2.66 o 
   6  -6   1       49.00       48.36      1.55 o 
   7  -6   1      109.58      120.68      3.28 o 
 -10  -5   1       15.42       16.06      1.49 o 
  -9  -5   1       41.87       41.22      1.31 o 
  -8  -5   1        3.10        3.93      0.54 o 
  -7  -5   1      113.07      106.93      1.83 o 
  -6  -5   1       15.84       17.52      0.65 o 
  -5  -5   1       79.45       88.40      1.48 o 
  -4  -5   1        7.03        7.59      0.41 o 
  -3  -5   1       25.33       20.26      0.47 o 
  -2  -5   1       17.17       13.13      0.35 o 
  -1  -5   1       68.12       65.26      0.81 o 
   0  -5   1      124.88      126.96      1.36 o 
   1  -5   1      110.60      113.58      1.31 o 
   2  -5   1        0.71        0.59      0.19 o 
   3  -5   1        0.65        0.11      0.21 o 
   4  -5   1        6.51        7.12      0.41 o 
   5  -5   1        0.09        0.08      0.33 o 
   6  -5   1        1.79        0.66      0.41 o 
   7  -5   1        1.74        0.71      0.55 o 
   8  -5   1        0.00       -0.13      0.89 o 
 -10  -4   1       33.74       37.49      1.64 o 
  -9  -4   1        4.24        5.01      0.70 o 
  -8  -4   1        0.10        0.17      0.39 o 
  -7  -4   1        1.17        1.44      0.35 o 
  -6  -4   1        8.80        9.07      0.58 o 
  -5  -4   1       56.58       64.92      1.17 o 
  -4  -4   1       59.91       60.29      0.99 o 
  -3  -4   1      167.23      177.08      2.09 o 
  -2  -4   1        4.83        4.89      0.35 o 
  -1  -4   1        0.02        0.24      0.14 o 
   0  -4   1       10.25       10.14      0.26 o 
   1  -4   1       62.04       64.22      0.81 o 
   2  -4   1      352.23      371.57      3.58 o 
   3  -4   1        4.89        8.35      0.33 o 
   4  -4   1      103.14      113.12      1.83 o 
   5  -4   1        2.12        1.24      0.29 o 
   6  -4   1        2.56        2.90      0.45 o 
   7  -4   1        4.17        3.55      0.58 o 
   8  -4   1        0.06       -0.74      0.49 o 
   9  -4   1        0.05       -0.75      0.50 o 
 -10  -3   1       10.21       11.43      1.12 o 
  -9  -3   1       42.22       44.57      1.52 o 
  -8  -3   1       22.12       21.93      0.81 o 
  -7  -3   1        0.03       -0.13      0.29 o 
  -6  -3   1       12.49       10.53      0.52 o 
  -5  -3   1      223.28      231.64      2.77 o 
  -4  -3   1       37.70       38.75      0.64 o 
  -3  -3   1      643.19      642.15      5.94 o 
  -2  -3   1      115.90      108.89      1.06 o 
  -1  -3   1      345.07      330.95      2.69 o 
   0  -3   1        2.66        3.07      0.14 o 
   1  -3   1      231.62      237.27      2.29 o 
   2  -3   1       41.27       42.99      0.60 o 
   3  -3   1     1060.49     1101.73     10.58 o 
   4  -3   1      170.41      173.41      2.12 o 
   5  -3   1       52.72       57.81      1.00 o 
   6  -3   1        9.73        9.83      0.63 o 
   7  -3   1        0.10       -0.47      0.37 o 
   8  -3   1       11.25       13.27      0.79 o 
   9  -3   1        1.00        0.48      0.59 o 
 -10  -2   1       16.75       19.61      1.33 o 
  -9  -2   1        0.02        0.92      0.64 o 
  -8  -2   1       44.70       44.63      1.24 o 
  -7  -2   1       20.94       20.06      0.75 o 
  -6  -2   1      215.72      208.69      2.81 o 
  -5  -2   1        0.48        0.90      0.22 o 
  -4  -2   1      685.38      716.16      6.28 o 
  -3  -2   1      248.08      260.46      2.31 o 
  -2  -2   1     2459.27     2432.53     18.71 o 
  -1  -2   1       93.75       98.02      0.85 o 
   0  -2   1     2772.69     2705.47     20.92 o 
   1  -2   1       12.46       11.45      0.22 o 
   2  -2   1     1079.86     1020.42      9.19 o 
   3  -2   1      826.13      795.45      7.68 o 
   4  -2   1       94.36       84.56      1.10 o 
   5  -2   1        7.30        5.51      0.32 o 
   6  -2   1        0.03        0.16      0.24 o 
   7  -2   1       57.69       54.14      1.47 o 
   8  -2   1        3.22        2.99      0.52 o 
   9  -2   1        6.48        5.57      0.67 o 
  10  -2   1        5.08        6.24      0.97 o 
 -10  -1   1        3.93        5.60      1.61 o 
  -9  -1   1        1.74        0.19      0.88 o 
  -8  -1   1       32.09       33.95      1.26 o 
  -7  -1   1        6.95        8.58      0.57 o 
  -6  -1   1        4.49        3.13      0.41 o 
  -5  -1   1      653.70      680.88      6.78 o 
  -4  -1   1      127.64      122.38      1.38 o 
  -3  -1   1      456.75      449.07      3.79 o 
  -2  -1   1     5701.50     5714.59     48.93 o 
  -1  -1   1     2793.02     2851.94     25.30 o 
   0  -1   1        1.35       -0.23      0.15 o 
   1  -1   1     2169.26     2115.98     17.30 o 
   2  -1   1     1968.41     1905.77     15.35 o 
   3  -1   1      562.19      571.82      5.24 o 
   4  -1   1       10.75        6.12      0.25 o 
   5  -1   1      331.54      343.40      4.03 o 
   6  -1   1       19.44       18.06      0.58 o 
   7  -1   1       31.84       29.06      0.90 o 
   8  -1   1        0.01       -0.51      0.34 o 
   9  -1   1        6.77        5.95      0.67 o 
  10  -1   1        1.98        2.09      0.68 o 
 -10   0   1        6.79        6.57      0.89 o 
  -9   0   1        7.04        5.87      0.78 o 
  -8   0   1        1.68        1.89      0.56 o 
  -7   0   1      268.52      252.47      3.73 o 
  -6   0   1       19.71       19.35      0.73 o 
  -5   0   1      137.71      129.29      1.90 o 
  -4   0   1       40.34       39.61      0.72 o 
  -3   0   1     2273.25     2275.12     18.31 o 
  -2   0   1     2332.29     2268.57     17.47 o 
  -1   0   1       53.09       51.64      0.51 o 
   1   0   1        1.45       -0.06      0.04 o 
   2   0   1     7743.12     7872.31    119.31 o 
   3   0   1     2175.30     2177.34     19.36 o 
   4   0   1     1361.60     1365.41     12.27 o 
   5   0   1      212.60      215.75      2.24 o 
   6   0   1      189.58      188.67      3.37 o 
   7   0   1        4.22        5.40      0.44 o 
   8   0   1       18.52       15.08      1.69 o 
   9   0   1       13.05       12.51      0.74 o 
  10   0   1        3.38        2.09      0.59 o 
 -10   1   1        0.41        0.42      0.70 o 
  -9   1   1        7.00        4.36      0.73 o 
  -8   1   1       32.25       32.67      1.15 o 
  -7   1   1      185.61      182.62      2.69 o 
  -6   1   1       46.14       39.83      0.96 o 
  -5   1   1      392.07      375.78      4.23 o 
  -4   1   1       14.89       19.39      0.45 o 
  -3   1   1      922.56      908.52      7.47 o 
  -2   1   1       32.56       27.51      0.38 o 
  -1   1   1      113.08       96.70      0.93 o 
   0   1   1        0.62        2.12      0.20 o 
   1   1   1      610.23      523.95      8.92 o 
   2   1   1     2531.92     2549.76     21.53 o 
   3   1   1     8026.99     8159.25     92.50 o 
   4   1   1     3603.70     3712.56     32.93 o 
   5   1   1      539.00      528.94      5.31 o 
   6   1   1     5248.38     5271.89     57.24 o 
   7   1   1       72.41       67.39      1.56 o 
   8   1   1     2698.00     2644.43     32.17 o 
   9   1   1       22.20       16.17      1.09 o 
  10   1   1      150.35      142.67      2.78 o 
  -9   2   1        1.10       -0.84      0.96 o 
  -8   2   1      160.32      156.33      3.97 o 
  -7   2   1       26.22       26.70      1.12 o 
  -6   2   1      337.38      326.94      4.57 o 
  -5   2   1        6.09        7.04      0.43 o 
  -4   2   1        2.61        3.57      0.27 o 
  -3   2   1      136.28      145.78      1.78 o 
  -2   2   1      140.63      136.33      1.43 o 
  -1   2   1       48.43       41.40      0.51 o 
   0   2   1     9227.41     9204.99     77.82 o 
   1   2   1      895.08      831.90      6.25 o 
   2   2   1     2448.69     2447.66     18.90 o 
   3   2   1        9.43        6.46      0.20 o 
   4   2   1      562.15      546.08      6.05 o 
   5   2   1       71.73       71.25      1.08 o 
   6   2   1     1090.39     1082.67     13.90 o 
   7   2   1       37.00       35.02      1.03 o 
   8   2   1     1185.87     1126.14     14.18 o 
   9   2   1       68.35       67.59      1.64 o 
  10   2   1      444.60      417.98      6.09 o 
  11   2   1      147.30      137.44      3.60 o 
  -9   3   1       24.42       24.74      1.46 o 
  -8   3   1       83.54       87.97      2.22 o 
  -7   3   1       57.93       58.36      1.66 o 
  -6   3   1      304.65      300.81      4.88 o 
  -5   3   1        1.38        0.74      0.30 o 
  -4   3   1       95.08      106.04      1.78 o 
  -3   3   1      363.61      358.94      3.97 o 
  -2   3   1        0.01        0.01      0.13 o 
  -1   3   1      104.39       96.40      1.15 o 
   0   3   1        7.59        5.46      0.21 o 
   1   3   1     2094.94     2042.25     15.71 o 
   2   3   1       24.92       26.51      0.34 o 
   3   3   1      112.77       95.25      0.97 o 
   4   3   1      169.17      165.85      1.74 o 
   5   3   1     1153.44     1172.32     10.69 o 
   6   3   1        3.68        2.70      0.28 o 
   7   3   1       31.26       32.67      0.79 o 
   8   3   1       33.09       33.57      1.35 o 
   9   3   1        0.18       -0.51      0.40 o 
  10   3   1        9.84        9.94      1.00 o 
  11   3   1       74.81       77.61      2.22 o 
  -8   4   1        5.88        6.19      1.17 o 
  -7   4   1       73.49       68.01      2.25 o 
  -6   4   1       11.58       14.20      0.83 o 
  -5   4   1       17.99       19.83      0.89 o 
  -4   4   1       96.77       95.24      1.93 o 
  -3   4   1       83.64      100.90      1.70 o 
  -2   4   1       48.76       67.23      1.12 o 
  -1   4   1      220.12      218.93      2.36 o 
   0   4   1       68.26       59.73      0.77 o 
   1   4   1        0.91        1.10      0.13 o 
   2   4   1       49.21       44.36      0.59 o 
   3   4   1        0.61        0.81      0.16 o 
   4   4   1        1.99        2.16      0.19 o 
   5   4   1       38.80       38.25      0.66 o 
   6   4   1       99.33       97.95      1.44 o 
   7   4   1        0.05       -0.29      0.25 o 
   8   4   1       24.52       26.47      0.85 o 
   9   4   1        1.37        1.37      0.42 o 
  10   4   1        3.16        1.76      0.67 o 
  11   4   1        1.55        1.07      0.66 o 
  -8   5   1       14.43       13.08      1.41 o 
  -7   5   1        1.22        0.13      0.54 o 
  -6   5   1       23.44       21.89      1.04 o 
  -5   5   1       18.98       16.42      0.84 o 
  -4   5   1       11.05       11.58      0.64 o 
  -3   5   1       57.29       59.33      1.42 o 
  -2   5   1      242.02      235.70      3.35 o 
  -1   5   1       25.19       26.77      0.66 o 
   0   5   1      355.92      356.41      3.68 o 
   1   5   1      120.42      101.31      1.37 o 
   2   5   1      115.19      114.99      1.36 o 
   3   5   1        6.84        6.25      0.28 o 
   4   5   1      374.35      376.66      4.20 o 
   5   5   1       22.56       20.92      0.61 o 
   6   5   1      430.66      421.73      4.75 o 
   7   5   1       36.14       34.08      0.82 o 
   8   5   1       13.18       13.75      0.64 o 
   9   5   1       19.42       21.67      0.92 o 
  10   5   1        3.18        3.45      0.60 o 
  -7   6   1        9.15        5.79      0.91 o 
  -6   6   1        2.49        2.56      0.62 o 
  -5   6   1       16.75       15.32      0.89 o 
  -4   6   1       79.53       76.77      1.83 o 
  -3   6   1        3.86        4.40      0.44 o 
  -2   6   1      200.14      201.09      3.40 o 
  -1   6   1        0.24        0.22      0.20 o 
   0   6   1       21.77       19.82      0.56 o 
   1   6   1       31.06       23.45      0.58 o 
   2   6   1       16.79       16.58      0.50 o 
   3   6   1       15.96       14.96      0.49 o 
   4   6   1       63.85       68.57      1.28 o 
   5   6   1       30.66       29.89      0.84 o 
   6   6   1      109.54      111.57      1.61 o 
   7   6   1        3.00        4.41      0.37 o 
   8   6   1       19.92       19.76      0.75 o 
   9   6   1        3.26        1.97      0.47 o 
  10   6   1        2.45        1.74      0.54 o 
  -6   7   1       19.23       14.57      1.40 o 
  -5   7   1       19.55       18.46      1.02 o 
  -4   7   1       75.54       74.02      2.04 o 
  -3   7   1        4.08        4.27      0.56 o 
  -2   7   1       18.41       19.58      0.77 o 
  -1   7   1       24.29       21.10      1.10 o 
   0   7   1        3.96        3.35      0.38 o 
   1   7   1        0.17        0.68      0.22 o 
   2   7   1       55.23       60.89      1.16 o 
   3   7   1        6.95        7.32      0.44 o 
   4   7   1        0.68        0.77      0.29 o 
   5   7   1        0.36        0.77      0.34 o 
   6   7   1       36.21       36.88      0.98 o 
   7   7   1        2.68        2.07      0.41 o 
   8   7   1        8.33       10.04      0.81 o 
   9   7   1        1.98        1.94      0.62 o 
  10   7   1        0.06       -0.39      0.55 o 
  -5   8   1        1.79       -0.51      0.67 o 
  -4   8   1        1.48        1.96      0.61 o 
  -3   8   1       30.92       33.17      1.28 o 
  -2   8   1       52.77       52.59      1.36 o 
  -1   8   1       32.20       31.82      1.14 o 
   0   8   1      212.44      198.30      2.86 o 
   1   8   1       37.14       40.61      0.96 o 
   2   8   1      407.93      396.56      5.45 o 
   3   8   1       39.59       36.97      0.97 o 
   4   8   1        3.11        3.52      0.45 o 
   5   8   1       85.92       88.28      1.81 o 
   6   8   1       15.14       16.03      0.80 o 
   7   8   1       25.87       23.87      1.13 o 
   8   8   1        7.95        8.21      0.83 o 
   9   8   1        2.07        1.39      0.67 o 
  -4   9   1        0.77        0.05      0.86 o 
  -3   9   1        2.43        2.76      0.58 o 
  -2   9   1       20.12       16.68      0.77 o 
  -1   9   1       35.07       27.98      0.93 o 
   0   9   1       62.08       62.58      1.32 o 
   1   9   1       71.23       71.05      1.38 o 
   2   9   1      180.68      174.86      2.91 o 
   3   9   1       51.19       52.08      1.40 o 
   4   9   1      429.29      431.11      6.01 o 
   5   9   1      156.60      166.73      3.26 o 
   6   9   1       39.24       41.52      1.48 o 
   7   9   1      247.33      264.38      6.72 o 
   8   9   1       14.44       14.49      1.29 o 
  -2  10   1        0.36        0.55      0.55 o 
  -1  10   1       45.83       45.57      1.45 o 
   0  10   1       21.51       18.97      0.92 o 
   1  10   1       25.92       26.79      1.12 o 
   2  10   1       52.56       47.47      1.36 o 
   3  10   1       12.29       10.29      0.72 o 
   4  10   1        0.91        0.80      0.48 o 
   5  10   1        5.25        5.92      0.86 o 
   6  10   1        1.91        1.38      0.57 o 
   7  10   1        8.52        9.38      1.10 o 
   0  11   1       48.46       59.63      2.40 o 
   1  11   1        3.85        5.18      0.77 o 
   2  11   1       21.50       28.00      1.27 o 
   3  11   1        0.00       -0.77      0.51 o 
   4  11   1        0.23       -0.46      0.61 o 
   5  11   1        0.28        0.18      0.67 o 
   6  11   1        5.22        7.20      1.02 o 
  -2 -11   2        9.81       10.90      1.12 o 
  -6 -10   2       10.94        9.97      1.34 o 
  -5 -10   2      141.07      151.29      6.20 o 
  -4 -10   2        2.29        1.95      0.66 o 
  -3 -10   2       29.49       34.42      1.37 o 
  -2 -10   2        0.66       -0.11      0.58 o 
  -1 -10   2       30.54       29.96      1.25 o 
   0 -10   2        0.12       -0.51      0.49 o 
   1 -10   2       45.74       48.04      1.58 o 
   2 -10   2        3.74        5.47      0.76 o 
  -7  -9   2       55.47       57.59      3.11 o 
  -6  -9   2        5.30        6.24      0.98 o 
  -5  -9   2      103.89      112.44      2.29 o 
  -4  -9   2       21.95       18.52      0.88 o 
  -3  -9   2        7.07        6.05      0.60 o 
  -2  -9   2       18.68       18.64      0.85 o 
  -1  -9   2        0.81        0.42      0.45 o 
   0  -9   2        4.46        3.63      0.59 o 
   1  -9   2       44.90       54.21      1.36 o 
   2  -9   2       84.75       87.74      1.87 o 
   3  -9   2       21.17       23.77      1.00 o 
   4  -9   2       11.19       11.02      0.79 o 
  -8  -8   2        0.09        0.09      0.68 o 
  -7  -8   2        9.69        9.57      1.16 o 
  -6  -8   2       23.25       22.48      0.96 o 
  -5  -8   2       12.22       12.92      0.71 o 
  -4  -8   2        0.35        0.31      0.34 o 
  -3  -8   2       12.74       12.41      0.60 o 
  -2  -8   2      103.50      104.26      1.77 o 
  -1  -8   2        2.45        2.07      0.35 o 
   0  -8   2       61.28       55.16      1.17 o 
   1  -8   2        3.02        4.28      0.43 o 
   2  -8   2        1.13       -0.29      0.37 o 
   3  -8   2        8.69        6.96      0.69 o 
   4  -8   2        5.05        2.54      0.60 o 
   5  -8   2       24.26       22.03      1.13 o 
  -9  -7   2        4.43        4.02      0.90 o 
  -8  -7   2       53.74       57.31      1.77 o 
  -7  -7   2       22.38       23.62      0.98 o 
  -6  -7   2        3.83        3.44      0.52 o 
  -5  -7   2        6.62        6.30      0.55 o 
  -4  -7   2       13.64       12.67      0.60 o 
  -3  -7   2       12.14       12.76      0.57 o 
  -2  -7   2        1.22        0.37      0.26 o 
  -1  -7   2      152.58      153.63      2.20 o 
   0  -7   2       12.14       11.90      0.46 o 
   1  -7   2      178.65      174.35      2.29 o 
   2  -7   2       31.37       30.75      0.87 o 
   3  -7   2       71.37       69.44      1.53 o 
   4  -7   2      168.80      168.58      3.17 o 
   5  -7   2       35.75       36.84      1.35 o 
   6  -7   2      132.99      134.43      2.89 o 
  -9  -6   2       16.67       17.51      1.08 o 
  -8  -6   2        9.45        7.55      0.93 o 
  -7  -6   2        9.66       10.43      0.69 o 
  -6  -6   2        3.31        2.92      0.46 o 
  -5  -6   2       32.08       28.92      0.82 o 
  -4  -6   2        0.04       -0.05      0.18 o 
  -3  -6   2      104.84      115.61      1.46 o 
  -2  -6   2        7.24        7.67      0.33 o 
  -1  -6   2      470.39      499.92      5.38 o 
   0  -6   2       40.97       33.04      0.67 o 
   1  -6   2      188.45      206.05      2.39 o 
   2  -6   2       56.07       61.32      1.47 o 
   3  -6   2      135.82      139.04      2.22 o 
   4  -6   2       11.60       12.68      0.66 o 
   5  -6   2      130.96      139.83      2.76 o 
   6  -6   2      113.22      124.29      4.21 o 
   7  -6   2       18.73       22.94      1.16 o 
  -9  -5   2       59.48       52.78      2.15 o 
  -8  -5   2       39.10       38.51      1.22 o 
  -7  -5   2       51.77       49.71      1.73 o 
  -6  -5   2       20.91       24.79      0.96 o 
  -5  -5   2       28.38       28.92      1.12 o 
  -4  -5   2      108.65      108.90      1.46 o 
  -3  -5   2        0.77        0.17      0.15 o 
  -2  -5   2        1.10        1.73      0.17 o 
  -1  -5   2       36.62       35.11      0.54 o 
   0  -5   2       74.31       69.86      0.91 o 
   1  -5   2       49.75       52.20      0.76 o 
   2  -5   2       98.27      105.29      1.56 o 
   3  -5   2       27.03       28.73      0.67 o 
   4  -5   2        1.65        0.86      0.26 o 
   5  -5   2        2.21        1.52      0.37 o 
   6  -5   2        1.12        0.28      0.38 o 
   7  -5   2        8.48        8.80      0.76 o 
   8  -5   2        2.35        3.16      0.69 o 
 -10  -4   2        4.32        3.15      0.73 o 
  -9  -4   2       80.55       84.36      2.21 o 
  -8  -4   2        1.94        2.55      0.49 o 
  -7  -4   2       18.78       17.37      0.77 o 
  -6  -4   2      351.30      324.02      4.55 o 
  -5  -4   2        7.07        9.27      0.53 o 
  -4  -4   2     1051.28     1048.68     10.90 o 
  -3  -4   2      567.72      574.52      4.88 o 
  -2  -4   2     1064.60     1076.81      8.46 o 
  -1  -4   2      541.96      599.04      4.60 o 
   0  -4   2      127.67      119.26      1.30 o 
   1  -4   2     1001.56     1053.72     10.13 o 
   2  -4   2        0.05        0.04      0.15 o 
   3  -4   2      111.45      124.90      1.69 o 
   4  -4   2       14.92       14.67      0.52 o 
   5  -4   2        7.49        6.96      0.40 o 
   6  -4   2        0.39        0.38      0.35 o 
   7  -4   2        1.03        1.08      0.43 o 
   8  -4   2        0.26       -0.50      0.49 o 
   9  -4   2        0.67        0.49      0.62 o 
 -10  -3   2        5.98        6.08      0.95 o 
  -9  -3   2        0.88        0.06      0.55 o 
  -8  -3   2        1.46        2.98      0.51 o 
  -7  -3   2        0.89        0.47      0.33 o 
  -6  -3   2        0.05       -0.09      0.27 o 
  -5  -3   2        6.69        7.17      0.37 o 
  -4  -3   2      277.47      301.51      3.53 o 
  -3  -3   2      102.10       95.97      0.99 o 
  -2  -3   2      633.18      595.77      4.83 o 
  -1  -3   2     2446.52     2446.70     18.84 o 
   0  -3   2      417.30      406.45      3.77 o 
   1  -3   2        3.57        6.08      0.28 o 
   2  -3   2      274.60      274.42      3.00 o 
   3  -3   2      116.58      147.25      1.67 o 
   4  -3   2      259.40      288.82      3.30 o 
   5  -3   2       23.14       28.43      0.78 o 
   6  -3   2        0.10       -0.06      0.25 o 
   7  -3   2       31.20       30.05      1.01 o 
   8  -3   2        1.95        1.79      0.56 o 
   9  -3   2        0.02        0.06      0.54 o 
 -10  -2   2        6.09        6.84      0.97 o 
  -9  -2   2       10.05       10.96      0.99 o 
  -8  -2   2        3.51        2.96      0.56 o 
  -7  -2   2       11.13       12.80      0.67 o 
  -6  -2   2      140.07      136.98      2.06 o 
  -5  -2   2       87.75       91.39      1.35 o 
  -4  -2   2       68.87       69.08      0.99 o 
  -3  -2   2        5.38        2.70      0.17 o 
  -2  -2   2       27.29       27.78      0.46 o 
  -1  -2   2     4681.68     4584.87     35.45 o 
   0  -2   2     4255.53     4094.97     34.99 o 
   1  -2   2        0.09        0.24      0.07 o 
   2  -2   2       13.32       14.28      0.53 o 
   3  -2   2      288.86      283.16      3.09 o 
   4  -2   2      129.73      132.59      1.78 o 
   5  -2   2      118.62      125.78      1.68 o 
   6  -2   2       13.31       13.69      0.50 o 
   7  -2   2       20.02       19.33      0.72 o 
   8  -2   2        0.92        0.47      0.39 o 
   9  -2   2       11.38       14.18      0.93 o 
  10  -2   2        1.43        2.09      0.68 o 
 -10  -1   2        0.03       -0.45      0.64 o 
  -9  -1   2        3.93        2.71      0.74 o 
  -8  -1   2        7.27        8.72      0.84 o 
  -7  -1   2       18.33       17.88      1.08 o 
  -6  -1   2       29.79       29.87      0.81 o 
  -5  -1   2      136.46      114.62      1.65 o 
  -4  -1   2      232.27      256.86      2.60 o 
  -3  -1   2       36.14       30.77      0.49 o 
  -2  -1   2     1722.39     1675.74     13.52 o 
  -1  -1   2       14.93       14.65      0.21 o 
   0  -1   2     5683.56     5508.66     47.38 o 
   1  -1   2      107.12      108.66      1.22 o 
   2  -1   2     1288.46     1193.45     11.39 o 
   3  -1   2      220.89      221.81      2.26 o 
   4  -1   2      199.99      209.49      2.16 o 
   5  -1   2       17.21       19.01      0.42 o 
   6  -1   2      160.72      149.61      2.14 o 
   7  -1   2       48.33       50.32      0.91 o 
   8  -1   2       78.30       76.24      1.67 o 
   9  -1   2       21.34       18.43      0.89 o 
  10  -1   2        1.90        2.82      0.68 o 
 -10   0   2        7.99        9.91      1.19 o 
  -9   0   2        0.35        0.45      0.56 o 
  -8   0   2        0.09       -0.46      0.51 o 
  -7   0   2        7.10        5.87      0.53 o 
  -6   0   2       18.40       20.57      0.75 o 
  -5   0   2       21.11       27.83      0.94 o 
  -4   0   2     1572.34     1636.31     15.63 o 
  -3   0   2      136.12      130.49      1.28 o 
  -2   0   2      622.53      564.30      5.18 o 
  -1   0   2        4.58        6.03      0.14 o 
   0   0   2      414.09      380.10      3.56 o 
   1   0   2        1.54        0.79      0.30 o 
   2   0   2      666.31      621.27      6.39 o 
   3   0   2      707.64      704.40      7.24 o 
   4   0   2      774.52      769.19      6.66 o 
   5   0   2       36.45       41.16      0.75 o 
   6   0   2       86.86       88.72      1.45 o 
   7   0   2       78.87       88.00      1.23 o 
   8   0   2      117.10      114.61      2.14 o 
   9   0   2       32.64       31.51      1.03 o 
  10   0   2       13.14       12.15      1.14 o 
  -9   1   2        3.96        3.95      0.72 o 
  -8   1   2        6.45        4.58      0.67 o 
  -7   1   2       20.47       18.28      0.73 o 
  -6   1   2       53.52       50.01      1.11 o 
  -5   1   2       27.34       33.35      0.82 o 
  -4   1   2       46.22       45.31      0.93 o 
  -3   1   2       13.28       13.53      0.37 o 
  -2   1   2      377.31      356.50      3.04 o 
  -1   1   2      808.68      789.63      7.12 o 
   0   1   2      674.29      637.13      5.48 o 
   1   1   2     1865.86     1719.69     14.95 o 
   2   1   2     2397.82     2289.98     19.43 o 
   3   1   2     1019.80     1004.91      8.58 o 
   4   1   2       95.36       91.14      1.04 o 
   5   1   2     2073.95     2129.16     19.06 o 
   6   1   2        9.97       12.64      0.53 o 
   7   1   2       49.82       50.68      0.93 o 
   8   1   2      396.00      379.69      5.32 o 
   9   1   2       12.83       10.91      0.75 o 
  10   1   2      148.02      139.05      2.67 o 
  11   1   2       30.80       29.44      1.40 o 
  -9   2   2        0.37        0.70      0.70 o 
  -8   2   2        4.23        4.84      0.81 o 
  -7   2   2       92.32       93.56      2.15 o 
  -6   2   2        3.81        4.66      0.48 o 
  -5   2   2      122.55      106.93      1.86 o 
  -4   2   2       14.91       15.28      0.51 o 
  -3   2   2      158.61      161.72      2.13 o 
  -2   2   2        0.14       -0.13      0.10 o 
  -1   2   2       17.33       20.42      0.33 o 
   0   2   2      215.67      215.66      2.08 o 
   1   2   2     7293.69     7057.29     76.39 o 
   2   2   2      490.26      448.68      3.56 o 
   3   2   2     2750.73     2724.21     24.22 o 
   4   2   2        2.73        2.96      0.17 o 
   5   2   2       57.31       56.48      0.80 o 
   6   2   2        0.13        0.71      0.25 o 
   7   2   2       43.04       49.54      1.13 o 
   8   2   2      117.91      112.97      2.08 o 
   9   2   2        2.62        0.48      0.47 o 
  10   2   2      345.19      330.46      4.99 o 
  11   2   2       26.22       26.93      1.53 o 
  -9   3   2       38.60       36.14      1.78 o 
  -8   3   2       20.13       16.71      1.19 o 
  -7   3   2        5.41        5.22      0.68 o 
  -6   3   2       89.78       94.88      1.70 o 
  -5   3   2       49.26       52.56      1.21 o 
  -4   3   2      240.45      238.76      3.40 o 
  -3   3   2       76.37       75.38      1.23 o 
  -2   3   2      144.16      168.67      2.20 o 
  -1   3   2      447.32      429.94      5.62 o 
   0   3   2     3585.58     3569.23     31.59 o 
   1   3   2      997.78      923.40      7.21 o 
   2   3   2     4280.73     4268.33     37.88 o 
   3   3   2       65.97       53.88      0.68 o 
   4   3   2       49.74       45.73      0.71 o 
   5   3   2       83.74       77.52      1.00 o 
   6   3   2        0.10        0.49      0.20 o 
   7   3   2      130.56      130.63      1.89 o 
   8   3   2      264.70      261.75      3.53 o 
   9   3   2       23.23       24.63      1.12 o 
  10   3   2       30.70       28.16      1.14 o 
  11   3   2        4.30        1.83      0.81 o 
  -8   4   2        9.54        9.93      1.08 o 
  -7   4   2      119.37      117.22      3.05 o 
  -6   4   2       44.70       49.51      1.51 o 
  -5   4   2      245.85      243.01      3.62 o 
  -4   4   2       51.12       54.21      1.20 o 
  -3   4   2      286.05      281.94      3.90 o 
  -2   4   2      498.17      523.50      6.10 o 
  -1   4   2      467.62      467.24      5.44 o 
   0   4   2     2837.02     3015.43     30.38 o 
   1   4   2      231.53      194.80      1.97 o 
   2   4   2     1528.18     1584.31     12.83 o 
   3   4   2      201.79      194.80      1.96 o 
   4   4   2        9.38        6.64      0.26 o 
   5   4   2       75.50       74.37      1.00 o 
   6   4   2        4.32        4.62      0.31 o 
   7   4   2       92.06       87.66      1.51 o 
   8   4   2        3.49        3.38      0.44 o 
   9   4   2       40.37       43.90      1.21 o 
  10   4   2        4.79        3.61      0.60 o 
  11   4   2        2.24        2.48      0.70 o 
  -8   5   2       16.62       15.87      1.26 o 
  -7   5   2        0.01        0.35      0.73 o 
  -6   5   2      208.73      199.99      3.72 o 
  -5   5   2       30.50       30.15      1.16 o 
  -4   5   2       58.21       55.27      1.28 o 
  -3   5   2        0.60        0.43      0.29 o 
  -2   5   2        8.27        6.35      0.43 o 
  -1   5   2        6.44        4.17      0.32 o 
   0   5   2        7.76       12.86      0.42 o 
   1   5   2      223.10      211.12      2.47 o 
   2   5   2      109.05      129.35      1.42 o 
   3   5   2        2.47        3.57      0.20 o 
   4   5   2       84.22       90.71      1.18 o 
   5   5   2      201.74      223.43      2.64 o 
   6   5   2        0.14       -0.19      0.22 o 
   7   5   2       31.72       30.39      0.76 o 
   8   5   2       20.50       19.71      0.73 o 
   9   5   2        7.23        7.40      0.55 o 
  10   5   2        9.10        8.42      0.70 o 
  11   5   2        0.02       -0.49      0.54 o 
  -7   6   2        1.67        2.24      0.79 o 
  -6   6   2        0.58        0.24      0.65 o 
  -5   6   2       20.96       19.00      1.01 o 
  -4   6   2       29.75       26.33      1.06 o 
  -3   6   2       87.85       86.81      1.77 o 
  -2   6   2       59.29       64.71      1.36 o 
  -1   6   2      215.10      212.99      3.12 o 
   0   6   2       68.34       71.60      1.22 o 
   1   6   2       27.05       23.44      0.63 o 
   2   6   2        3.82        3.44      0.27 o 
   3   6   2       64.09       67.35      1.18 o 
   4   6   2        4.44        3.42      0.32 o 
   5   6   2       55.30       55.00      1.22 o 
   6   6   2      135.29      131.94      1.83 o 
   7   6   2       17.99       18.58      1.01 o 
   8   6   2       33.80       29.25      0.88 o 
   9   6   2        0.02       -0.37      0.35 o 
  10   6   2        2.54        3.34      0.58 o 
  -6   7   2        8.00        6.77      0.95 o 
  -5   7   2        0.52        0.34      0.62 o 
  -4   7   2       11.97       13.98      0.87 o 
  -3   7   2       17.60       17.43      1.06 o 
  -2   7   2       52.75       55.11      1.51 o 
  -1   7   2        2.63        3.21      0.36 o 
   0   7   2        9.31       10.23      0.50 o 
   1   7   2       12.73       12.82      0.54 o 
   2   7   2      142.65      141.43      2.06 o 
   3   7   2       10.61       12.74      0.49 o 
   4   7   2      410.83      419.02      5.13 o 
   5   7   2        0.00       -0.43      0.31 o 
   6   7   2      136.19      145.01      2.46 o 
   7   7   2        2.93        5.31      0.84 o 
   8   7   2       10.44       12.96      0.75 o 
   9   7   2        0.02       -0.51      0.46 o 
  10   7   2        0.46       -0.77      0.51 o 
  -5   8   2        0.00       -0.78      0.87 o 
  -4   8   2        4.81        3.73      0.74 o 
  -3   8   2        2.52        1.59      0.55 o 
  -2   8   2        0.29       -0.05      0.44 o 
  -1   8   2      107.44      102.88      1.96 o 
   0   8   2       35.42       38.90      0.98 o 
   1   8   2        4.22        4.61      0.42 o 
   2   8   2      114.46      108.48      1.58 o 
   3   8   2       22.56       22.00      0.75 o 
   4   8   2       66.17       61.58      1.54 o 
   5   8   2        3.56        2.55      0.45 o 
   6   8   2        3.69        4.50      0.53 o 
   7   8   2        9.94        9.63      0.78 o 
   8   8   2        0.66        0.71      0.53 o 
   9   8   2        1.06        0.53      0.59 o 
  -4   9   2        5.17        4.22      1.30 o 
  -3   9   2        9.09        7.79      0.94 o 
  -2   9   2       16.72       16.59      0.86 o 
  -1   9   2       40.92       38.90      1.21 o 
   0   9   2      118.37      119.87      2.60 o 
   1   9   2       82.53       84.64      1.55 o 
   2   9   2        4.40        3.09      0.49 o 
   3   9   2       40.15       38.75      1.14 o 
   4   9   2       84.12       86.11      1.81 o 
   5   9   2        1.85        2.69      0.60 o 
   6   9   2      195.66      194.62      4.77 o 
   7   9   2       10.88       10.70      0.98 o 
   8   9   2       57.78       61.72      2.10 o 
   9   9   2       43.67       46.80      1.72 o 
  -2  10   2        0.06       -0.39      0.47 o 
  -1  10   2       19.95       18.60      0.88 o 
   0  10   2        4.12        6.25      0.73 o 
   1  10   2      161.40      174.58      3.01 o 
   2  10   2       31.24       33.40      1.16 o 
   3  10   2       22.03       21.95      1.05 o 
   4  10   2        3.43        1.96      0.56 o 
   5  10   2        3.88        2.93      0.77 o 
   6  10   2       10.23        9.73      0.98 o 
   7  10   2       18.89       19.06      1.12 o 
   8  10   2       39.86       42.32      1.65 o 
   0  11   2        3.60        4.24      0.74 o 
   1  11   2        2.50        3.11      0.64 o 
   2  11   2       13.70       19.63      1.07 o 
   3  11   2        1.56        1.52      0.60 o 
   4  11   2        0.69       -0.74      0.50 o 
   5  11   2        3.13        4.80      0.88 o 
   6  11   2        0.01        0.74      0.68 o 
  -5 -10   3        0.44        0.10      0.61 o 
  -4 -10   3        1.53        2.12      0.64 o 
  -3 -10   3        1.37        0.39      0.53 o 
  -2 -10   3        3.49        2.71      0.71 o 
  -1 -10   3        1.43        1.55      0.56 o 
   0 -10   3        2.64        3.80      0.66 o 
   1 -10   3        2.98        4.67      0.69 o 
   2 -10   3       18.56       18.73      1.07 o 
  -6  -9   3       64.59       67.79      2.49 o 
  -5  -9   3       26.72       33.77      1.82 o 
  -4  -9   3       52.41       57.07      1.69 o 
  -3  -9   3       21.77       21.62      1.45 o 
  -2  -9   3        0.26        0.83      0.47 o 
  -1  -9   3       11.33        8.15      0.72 o 
   0  -9   3        1.82        0.47      0.49 o 
   1  -9   3       87.27       85.41      1.80 o 
   2  -9   3        8.48        9.20      0.68 o 
   3  -9   3       79.38       80.68      1.84 o 
   4  -9   3        3.11        1.69      0.55 o 
  -7  -8   3       96.22       95.77      3.57 o 
  -6  -8   3       12.56       12.06      0.91 o 
  -5  -8   3      250.45      256.23      4.00 o 
  -4  -8   3        4.48        4.49      0.93 o 
  -3  -8   3       89.91       91.58      1.65 o 
  -2  -8   3        4.28        3.19      0.40 o 
  -1  -8   3       27.40       24.47      0.68 o 
   0  -8   3       18.49       18.55      0.76 o 
   1  -8   3      137.06      137.75      2.36 o 
   2  -8   3       16.53       17.93      0.81 o 
   3  -8   3      112.53      121.58      2.27 o 
   4  -8   3       12.72       12.34      0.83 o 
   5  -8   3       13.37       12.44      0.89 o 
  -8  -7   3        6.92        4.46      0.87 o 
  -7  -7   3        5.35        4.02      0.69 o 
  -6  -7   3        3.18        2.44      0.50 o 
  -5  -7   3      105.04      110.32      2.06 o 
  -4  -7   3       13.74       14.34      0.64 o 
  -3  -7   3       28.88       30.41      0.87 o 
  -2  -7   3        8.75        8.39      0.47 o 
  -1  -7   3        0.36        0.41      0.20 o 
   0  -7   3        0.52        1.10      0.26 o 
   1  -7   3       12.63       12.80      0.74 o 
   2  -7   3        8.77       11.05      0.55 o 
   3  -7   3       55.31       56.89      1.49 o 
   4  -7   3       11.64       13.54      0.80 o 
   5  -7   3        5.95        5.02      0.65 o 
   6  -7   3       68.79       72.86      1.95 o 
  -9  -6   3        3.58        2.91      0.98 o 
  -8  -6   3        1.93        2.18      0.61 o 
  -7  -6   3       15.32       13.43      0.80 o 
  -6  -6   3       14.99       16.40      0.75 o 
  -5  -6   3        3.77        4.50      0.47 o 
  -4  -6   3       47.00       49.39      1.08 o 
  -3  -6   3       48.37       47.92      0.88 o 
  -2  -6   3       96.90      105.34      1.42 o 
  -1  -6   3       68.71       76.93      1.04 o 
   0  -6   3      318.53      320.54      4.30 o 
   1  -6   3       72.06       76.04      1.12 o 
   2  -6   3        6.97        7.17      0.38 o 
   3  -6   3        0.10       -0.22      0.23 o 
   4  -6   3        5.72        5.65      0.58 o 
   5  -6   3       21.86       21.79      0.96 o 
   6  -6   3       10.19       10.78      0.79 o 
   7  -6   3       37.87       36.37      1.39 o 
  -9  -5   3       17.86       17.79      1.31 o 
  -8  -5   3       16.59       15.90      0.85 o 
  -7  -5   3       87.29       87.42      2.22 o 
  -6  -5   3       19.51       18.32      0.79 o 
  -5  -5   3       52.53       51.53      1.09 o 
  -4  -5   3       62.73       67.50      1.19 o 
  -3  -5   3      202.19      207.44      2.95 o 
  -2  -5   3       41.53       45.87      0.78 o 
  -1  -5   3      298.13      305.13      2.85 o 
   0  -5   3      149.34      155.67      1.78 o 
   1  -5   3       44.53       50.54      0.78 o 
   2  -5   3      258.71      270.29      3.36 o 
   3  -5   3       73.79       83.03      1.36 o 
   4  -5   3        6.63        8.32      0.41 o 
   5  -5   3       19.54       18.39      0.75 o 
   6  -5   3        0.04        0.16      0.43 o 
   7  -5   3       59.96       58.11      1.67 o 
   8  -5   3        0.23        0.82      0.57 o 
  -9  -4   3       65.16       64.11      1.92 o 
  -8  -4   3        4.27        3.98      0.58 o 
  -7  -4   3      203.72      193.03      3.13 o 
  -6  -4   3       12.57       10.57      0.61 o 
  -5  -4   3      268.42      288.43      3.43 o 
  -4  -4   3       18.39       19.66      0.54 o 
  -3  -4   3       37.71       27.62      0.55 o 
  -2  -4   3     1003.63     1057.44      9.12 o 
  -1  -4   3      309.96      326.26      3.16 o 
   0  -4   3      345.59      384.99      3.87 o 
   1  -4   3      134.77      125.16      1.43 o 
   2  -4   3       29.71       23.71      0.50 o 
   3  -4   3       82.88       89.13      1.23 o 
   4  -4   3       11.60       10.64      0.45 o 
   5  -4   3       13.89       12.50      0.48 o 
   6  -4   3        0.79        0.97      0.38 o 
   7  -4   3       17.44       14.89      0.84 o 
   8  -4   3        2.09        2.31      0.61 o 
   9  -4   3        7.32        8.03      0.85 o 
  -9  -3   3        2.89        0.79      0.60 o 
  -8  -3   3        4.57        2.86      0.54 o 
  -7  -3   3        6.19        4.20      0.51 o 
  -6  -3   3       35.70       35.30      1.01 o 
  -5  -3   3        8.73       10.42      0.48 o 
  -4  -3   3       13.10       11.30      0.38 o 
  -3  -3   3     1459.55     1466.96     11.45 o 
  -2  -3   3      367.99      328.32      2.74 o 
  -1  -3   3      497.93      535.56      5.24 o 
   0  -3   3      134.30      143.14      1.37 o 
   1  -3   3       35.00       32.73      0.43 o 
   2  -3   3     2050.84     2124.27     20.12 o 
   3  -3   3      145.85      147.51      2.10 o 
   4  -3   3      332.71      321.49      3.58 o 
   5  -3   3      204.43      200.14      2.46 o 
   6  -3   3       60.24       60.52      1.10 o 
   7  -3   3       22.41       21.84      1.00 o 
   8  -3   3        0.97        0.71      0.72 o 
   9  -3   3       16.39       16.62      1.00 o 
  -9  -2   3        6.61        4.82      0.86 o 
  -8  -2   3        0.15       -0.21      0.45 o 
  -7  -2   3       19.34       16.95      0.76 o 
  -6  -2   3       10.21       11.76      0.67 o 
  -5  -2   3       31.90       32.35      0.75 o 
  -4  -2   3        0.38        0.13      0.17 o 
  -3  -2   3        8.21        3.46      0.19 o 
  -2  -2   3      932.40      908.10      7.12 o 
  -1  -2   3      758.11      751.53      6.80 o 
   0  -2   3      129.35      120.49      1.20 o 
   1  -2   3      183.10      185.87      2.01 o 
   2  -2   3      194.62      202.40      2.21 o 
   3  -2   3        2.95        4.68      0.30 o 
   4  -2   3        5.99        3.87      0.22 o 
   5  -2   3      324.41      329.16      3.94 o 
   6  -2   3       13.57       14.37      0.61 o 
   7  -2   3      310.44      297.51      4.27 o 
   8  -2   3       13.09       11.43      0.77 o 
   9  -2   3       43.02       40.66      2.99 o 
  10  -2   3       16.52       19.13      1.10 o 
  -9  -1   3        8.66        9.43      1.02 o 
  -8  -1   3       14.90       12.95      1.00 o 
  -7  -1   3       16.03       14.45      0.81 o 
  -6  -1   3       35.52       41.90      1.08 o 
  -5  -1   3       29.55       29.49      0.77 o 
  -4  -1   3        1.17        0.03      0.17 o 
  -3  -1   3       11.84       14.47      0.33 o 
  -2  -1   3      272.08      273.30      2.27 o 
  -1  -1   3     1449.07     1394.22     11.82 o 
   0  -1   3       76.61       84.52      0.91 o 
   1  -1   3       28.95       29.00      0.52 o 
   2  -1   3      663.67      615.64      7.55 o 
   3  -1   3      352.40      345.86      3.66 o 
   4  -1   3      131.98      128.27      1.69 o 
   5  -1   3        0.83        0.78      0.30 o 
   6  -1   3      129.17      126.33      1.71 o 
   7  -1   3       66.88       64.82      1.24 o 
   8  -1   3      129.48      131.69      2.34 o 
   9  -1   3       10.06       10.09      1.15 o 
  10  -1   3        0.52        0.08      0.54 o 
  -9   0   3        5.22        5.87      0.79 o 
  -8   0   3        2.44        2.32      0.70 o 
  -7   0   3        4.39        5.31      0.52 o 
  -6   0   3       81.81       81.72      1.62 o 
  -5   0   3      107.86      116.24      1.94 o 
  -4   0   3       30.75       35.32      0.67 o 
  -3   0   3      823.67      874.29      8.96 o 
  -2   0   3       78.72       82.20      0.85 o 
  -1   0   3      187.23      187.18      1.70 o 
   0   0   3     1192.26     1198.42     11.46 o 
   1   0   3      409.47      391.80     11.12 o 
   2   0   3       92.22       99.65      1.32 o 
   3   0   3      260.68      242.66      2.60 o 
   4   0   3       50.26       50.97      0.82 o 
   5   0   3       12.33       15.59      0.42 o 
   6   0   3      208.74      209.88      3.69 o 
   7   0   3       48.72       46.59      0.93 o 
   8   0   3       18.05       17.58      0.65 o 
   9   0   3       36.41       32.78      1.01 o 
  10   0   3        0.06        0.51      0.50 o 
  -9   1   3       20.35       21.79      1.28 o 
  -8   1   3       15.52       15.56      0.96 o 
  -7   1   3       15.99       16.67      0.79 o 
  -6   1   3        8.66        7.80      0.50 o 
  -5   1   3       18.53       18.11      0.63 o 
  -4   1   3       93.72       95.00      1.37 o 
  -3   1   3        0.14        0.36      0.14 o 
  -2   1   3       41.31       43.18      0.61 o 
  -1   1   3       49.90       54.58      0.58 o 
   0   1   3       43.06       39.41      0.43 o 
   1   1   3       41.56       37.65      0.44 o 
   2   1   3      944.88      876.52      8.43 o 
   3   1   3       10.73        8.49      0.39 o 
   4   1   3     2940.13     2940.01     29.66 o 
   5   1   3      388.82      383.80      3.91 o 
   6   1   3      125.68      129.40      1.64 o 
   7   1   3        2.21        3.54      0.30 o 
   8   1   3       18.36       16.63      0.68 o 
   9   1   3        2.33        3.46      0.52 o 
  10   1   3       54.25       53.53      1.69 o 
  11   1   3        7.51        9.07      0.81 o 
  -9   2   3        9.19       10.27      1.10 o 
  -8   2   3        4.04        1.68      0.69 o 
  -7   2   3       21.96       22.52      1.52 o 
  -6   2   3        3.55        3.51      0.46 o 
  -5   2   3       21.24       21.03      0.75 o 
  -4   2   3       33.13       42.27      0.90 o 
  -3   2   3       80.27       69.36      0.93 o 
  -2   2   3      151.37      158.24      1.91 o 
  -1   2   3       78.66       80.74      0.99 o 
   0   2   3       50.76       49.69      0.59 o 
   1   2   3      123.96      110.78      1.26 o 
   2   2   3      287.99      250.01      2.67 o 
   3   2   3      142.55      125.43      1.28 o 
   4   2   3       12.10       10.07      0.54 o 
   5   2   3      281.49      289.24      3.02 o 
   6   2   3       76.89       72.38      0.98 o 
   7   2   3       57.23       61.26      1.47 o 
   8   2   3      119.92      113.15      2.04 o 
   9   2   3       11.72       12.12      0.79 o 
  10   2   3       27.25       25.01      1.18 o 
  11   2   3       39.49       37.38      2.66 o 
  -8   3   3       62.34       59.42      2.16 o 
  -7   3   3       16.52       14.20      1.06 o 
  -6   3   3      291.61      293.32      4.31 o 
  -5   3   3       58.04       58.72      1.33 o 
  -4   3   3       59.90       58.03      1.24 o 
  -3   3   3       29.28       29.53      0.71 o 
  -2   3   3        1.18        2.20      0.21 o 
  -1   3   3        0.70        0.28      0.13 o 
   0   3   3      436.66      408.81      4.36 o 
   1   3   3     2576.88     2513.42     23.67 o 
   2   3   3      510.26      506.58      4.66 o 
   3   3   3      463.42      451.95      4.21 o 
   4   3   3        5.33        3.20      0.18 o 
   5   3   3      228.26      227.46      2.81 o 
   6   3   3       11.57       11.13      0.34 o 
   7   3   3      100.83       97.24      1.27 o 
   8   3   3        1.45        1.53      0.39 o 
   9   3   3      184.66      179.19      2.98 o 
  10   3   3        0.94        0.48      0.50 o 
  11   3   3        0.20        0.96      0.62 o 
  -8   4   3        3.14        4.16      0.88 o 
  -7   4   3       30.51       34.30      1.63 o 
  -6   4   3       10.44       10.91      0.73 o 
  -5   4   3       27.23       30.57      1.00 o 
  -4   4   3      265.75      271.25      3.89 o 
  -3   4   3       80.94       91.53      1.64 o 
  -2   4   3      386.43      408.60      4.89 o 
  -1   4   3      314.10      330.71      3.68 o 
   0   4   3       44.65       43.24      0.70 o 
   1   4   3      391.45      329.94      3.43 o 
   2   4   3     2023.86     2050.84     19.39 o 
   3   4   3       38.08       34.80      0.79 o 
   4   4   3      189.87      202.75      2.09 o 
   5   4   3        0.20       -0.21      0.14 o 
   6   4   3       56.08       58.41      1.13 o 
   7   4   3       49.38       42.08      0.80 o 
   8   4   3      202.66      191.49      2.73 o 
   9   4   3       64.98       67.28      1.42 o 
  10   4   3      111.40      110.71      2.24 o 
  11   4   3        4.42        2.49      0.79 o 
  -7   5   3       28.03       22.18      1.69 o 
  -6   5   3      122.32      125.35      3.17 o 
  -5   5   3       32.27       31.70      1.23 o 
  -4   5   3       35.94       34.87      1.16 o 
  -3   5   3       16.13       16.28      0.68 o 
  -2   5   3       98.61      101.23      1.76 o 
  -1   5   3      325.71      363.51      4.43 o 
   0   5   3        0.08        0.19      0.19 o 
   1   5   3     1475.14     1644.31     15.67 o 
   2   5   3      367.86      334.74      3.25 o 
   3   5   3      809.68      852.27     10.71 o 
   4   5   3      459.46      511.88      5.15 o 
   5   5   3      147.69      151.09      1.81 o 
   6   5   3      337.55      322.94      5.83 o 
   7   5   3        1.03        1.47      0.29 o 
   8   5   3      316.32      315.88      4.13 o 
   9   5   3        0.05       -0.49      0.35 o 
  10   5   3       57.12       58.08      2.10 o 
  11   5   3        2.72        1.55      0.74 o 
  -7   6   3        0.10       -0.73      0.76 o 
  -6   6   3       25.53       28.11      1.50 o 
  -5   6   3        0.81        0.83      0.65 o 
  -4   6   3       84.36       89.44      2.09 o 
  -3   6   3       16.52       17.12      0.74 o 
  -2   6   3       10.05       10.28      0.56 o 
  -1   6   3        1.33        1.71      0.33 o 
   0   6   3      155.23      166.38      2.28 o 
   1   6   3       93.20       92.63      2.14 o 
   2   6   3      972.41      972.86     10.15 o 
   3   6   3      714.98      725.42      7.18 o 
   4   6   3        3.59        6.15      0.34 o 
   5   6   3       15.98       18.27      0.62 o 
   6   6   3        7.91        8.97      0.48 o 
   7   6   3       12.87       13.02      0.58 o 
   8   6   3       47.90       52.05      1.18 o 
   9   6   3       16.41       17.19      0.75 o 
  10   6   3       17.73       16.55      0.99 o 
  11   6   3        6.48        8.10      1.35 o 
  -6   7   3        0.07       -0.38      0.64 o 
  -5   7   3        0.15       -0.21      0.61 o 
  -4   7   3        0.13       -0.62      0.55 o 
  -3   7   3      100.57       98.68      2.25 o 
  -2   7   3      105.85      103.86      1.97 o 
  -1   7   3       67.69       69.01      1.30 o 
   0   7   3       64.48       63.64      1.20 o 
   1   7   3        5.88        6.38      0.40 o 
   2   7   3        5.84        7.54      0.42 o 
   3   7   3      260.64      265.07      2.90 o 
   4   7   3      184.09      185.54      2.58 o 
   5   7   3      186.48      185.86      2.90 o 
   6   7   3       17.91       16.93      0.74 o 
   7   7   3       59.91       56.64      1.17 o 
   8   7   3        0.03       -0.47      0.32 o 
   9   7   3        0.63       -0.01      0.45 o 
  10   7   3        0.19       -0.27      0.64 o 
  -5   8   3        6.77        7.00      1.00 o 
  -4   8   3       11.57        9.92      1.01 o 
  -3   8   3       15.78       15.44      1.10 o 
  -2   8   3      117.43      111.92      2.66 o 
  -1   8   3      412.54      422.04      5.81 o 
   0   8   3        3.51        2.18      0.40 o 
   1   8   3      192.71      191.38      2.71 o 
   2   8   3        0.83        0.02      0.35 o 
   3   8   3        0.03        0.01      0.28 o 
   4   8   3       41.95       40.54      1.12 o 
   5   8   3       29.79       29.86      0.98 o 
   6   8   3       23.05       23.23      1.05 o 
   7   8   3        1.82        1.20      0.44 o 
   8   8   3       18.57       18.46      1.01 o 
   9   8   3        0.00       -0.02      0.53 o 
  10   8   3        7.64        9.36      1.07 o 
  -4   9   3        7.13        5.83      0.97 o 
  -3   9   3        4.37        5.94      0.87 o 
  -2   9   3        1.74        1.65      0.55 o 
  -1   9   3       42.18       47.78      1.56 o 
   0   9   3       94.25       92.35      2.53 o 
   1   9   3        9.20       11.07      0.67 o 
   2   9   3      124.57      124.94      2.25 o 
   3   9   3        6.93        7.28      0.53 o 
   4   9   3        3.04        1.93      0.56 o 
   5   9   3        4.11        2.84      0.66 o 
   6   9   3        4.78        6.66      0.81 o 
   7   9   3        3.35        3.02      0.74 o 
   8   9   3        4.58        4.06      0.71 o 
   9   9   3        0.70       -0.46      0.62 o 
  -2  10   3        0.81       -0.39      0.60 o 
  -1  10   3        0.26       -0.08      0.48 o 
   0  10   3       37.61       40.00      1.65 o 
   1  10   3       14.02       13.51      0.86 o 
   2  10   3        0.06        0.68      0.48 o 
   3  10   3       20.01       17.73      0.93 o 
   4  10   3        7.35        6.29      0.82 o 
   5  10   3        9.70       11.93      1.05 o 
   6  10   3        8.59       11.33      1.37 o 
   7  10   3        2.67        3.36      0.83 o 
   8  10   3       25.21       27.69      1.32 o 
   0  11   3        2.90        2.37      0.75 o 
   1  11   3        0.01        0.12      0.88 o 
   2  11   3        0.02        0.15      0.53 o 
   3  11   3        1.78        2.30      0.60 o 
   4  11   3        6.08        6.06      0.90 o 
   5  11   3        2.37        1.61      0.74 o 
   6  11   3        4.05        5.10      0.89 o 
  -3 -10   4       12.80       15.95      1.00 o 
  -2 -10   4        1.07        1.00      0.75 o 
  -1 -10   4       24.06       29.21      1.74 o 
   0 -10   4        3.19        4.75      0.83 o 
   1 -10   4        0.04        0.37      0.53 o 
  -6  -9   4        0.01        0.27      0.68 o 
  -5  -9   4        6.54        6.67      0.77 o 
  -4  -9   4        1.58        1.09      0.63 o 
  -3  -9   4        4.14        4.53      0.65 o 
  -2  -9   4        2.80        3.69      0.60 o 
  -1  -9   4        0.29        0.57      0.47 o 
   0  -9   4        1.13        1.01      0.49 o 
   1  -9   4        1.38        0.72      0.43 o 
   2  -9   4       10.42       11.16      0.71 o 
   3  -9   4        0.02       -0.26      0.44 o 
  -7  -8   4       37.47       39.80      1.74 o 
  -6  -8   4       23.01       26.60      1.39 o 
  -5  -8   4       21.53       25.04      1.17 o 
  -4  -8   4      119.22      121.15      2.60 o 
  -3  -8   4       40.86       36.08      1.25 o 
  -2  -8   4        4.02        3.88      0.56 o 
  -1  -8   4        3.59        2.86      0.43 o 
   0  -8   4        5.65        5.13      0.49 o 
   1  -8   4        3.03        1.82      0.42 o 
   2  -8   4       78.83       81.68      1.81 o 
   3  -8   4       17.44       15.53      0.83 o 
   4  -8   4       25.30       26.89      1.14 o 
   5  -8   4        8.87        8.92      0.78 o 
  -8  -7   4        0.39       -0.80      1.31 o 
  -7  -7   4        0.67       -0.75      0.61 o 
  -6  -7   4       53.97       52.57      1.86 o 
  -5  -7   4      166.05      159.61      2.77 o 
  -4  -7   4       64.22       71.54      1.42 o 
  -3  -7   4      203.68      204.91      2.87 o 
  -2  -7   4       20.45       18.70      0.76 o 
  -1  -7   4      181.13      171.58      2.21 o 
   0  -7   4        0.51       -0.32      0.22 o 
   1  -7   4      201.90      191.72      2.61 o 
   2  -7   4       33.89       33.80      1.02 o 
   3  -7   4      213.92      214.77      3.31 o 
   4  -7   4       31.38       34.81      1.22 o 
   5  -7   4       31.20       32.17      1.44 o 
   6  -7   4        7.26        7.03      0.74 o 
  -8  -6   4        0.04       -0.21      0.95 o 
  -7  -6   4        0.86        0.47      0.54 o 
  -6  -6   4       18.63       20.99      0.89 o 
  -5  -6   4      170.27      170.14      2.78 o 
  -4  -6   4        3.79        3.82      0.41 o 
  -3  -6   4      131.33      136.72      1.77 o 
  -2  -6   4        6.12        6.29      0.33 o 
  -1  -6   4       36.99       34.44      0.67 o 
   0  -6   4      112.49      117.79      1.49 o 
   1  -6   4      136.99      142.72      1.73 o 
   2  -6   4        3.72        3.69      0.26 o 
   3  -6   4      218.43      233.73      3.39 o 
   4  -6   4        0.40        0.62      0.41 o 
   5  -6   4       11.45       10.12      1.34 o 
   6  -6   4        7.46        6.06      0.65 o 
   7  -6   4        0.21       -0.41      0.49 o 
  -9  -5   4        0.17       -0.41      0.88 o 
  -8  -5   4        2.71        2.38      0.63 o 
  -7  -5   4        0.36        0.28      0.42 o 
  -6  -5   4        1.49        2.26      0.45 o 
  -5  -5   4       12.88       12.52      0.64 o 
  -4  -5   4       22.90       21.91      0.62 o 
  -3  -5   4      126.08      123.04      1.59 o 
  -2  -5   4      306.27      308.31      3.54 o 
  -1  -5   4       74.09       78.19      1.13 o 
   0  -5   4        8.06        7.03      0.26 o 
   1  -5   4      247.95      247.39      2.34 o 
   2  -5   4       46.76       48.17      0.73 o 
   3  -5   4        0.29        0.29      0.21 o 
   4  -5   4        9.65        9.42      0.43 o 
   5  -5   4       17.37       16.48      0.79 o 
   6  -5   4       21.44       22.43      0.96 o 
   7  -5   4        2.60        3.44      0.59 o 
   8  -5   4       16.73       14.24      1.17 o 
  -9  -4   4        4.09        4.42      0.92 o 
  -8  -4   4        9.44        7.52      0.67 o 
  -7  -4   4        1.21        0.64      0.42 o 
  -6  -4   4        4.39        3.56      0.47 o 
  -5  -4   4       62.11       64.16      1.26 o 
  -4  -4   4      288.52      295.36      3.06 o 
  -3  -4   4       25.35       27.43      0.60 o 
  -2  -4   4      189.67      177.30      3.08 o 
  -1  -4   4       23.03       20.28      0.44 o 
   0  -4   4      565.80      591.37      5.48 o 
   1  -4   4      148.25      151.52      1.70 o 
   2  -4   4        6.11        6.22      0.27 o 
   3  -4   4       39.14       42.76      0.75 o 
   4  -4   4        0.09       -0.15      0.19 o 
   5  -4   4      131.67      130.84      1.79 o 
   6  -4   4       17.16       14.28      0.74 o 
   7  -4   4       82.47       79.08      1.88 o 
   8  -4   4       48.11       47.60      1.53 o 
   9  -4   4        7.44        5.71      0.96 o 
  -9  -3   4        0.08       -0.49      0.66 o 
  -8  -3   4       34.31       30.96      1.15 o 
  -7  -3   4       31.87       27.99      1.01 o 
  -6  -3   4        3.29        3.98      0.47 o 
  -5  -3   4       10.34       10.53      0.44 o 
  -4  -3   4       20.07       20.39      0.68 o 
  -3  -3   4      512.22      541.68      5.83 o 
  -2  -3   4      191.44      209.97      2.15 o 
  -1  -3   4     2975.73     3156.46     25.34 o 
   0  -3   4       90.79       98.46      1.21 o 
   1  -3   4     2435.96     2632.37     24.84 o 
   2  -3   4       43.52       46.47      0.76 o 
   3  -3   4      431.46      471.93      5.00 o 
   4  -3   4      145.97      151.48      1.86 o 
   5  -3   4        0.39        0.94      0.24 o 
   6  -3   4      311.43      309.89      3.92 o 
   7  -3   4       20.14       16.88      0.84 o 
   8  -3   4       48.67       45.45      1.44 o 
   9  -3   4        2.16        2.21      0.60 o 
  -9  -2   4        0.08        0.67      0.61 o 
  -8  -2   4        6.48        6.79      0.96 o 
  -7  -2   4       25.39       20.04      0.87 o 
  -6  -2   4       25.94       29.36      0.94 o 
  -5  -2   4       31.97       39.08      0.78 o 
  -4  -2   4       10.32       13.91      0.49 o 
  -3  -2   4      242.75      242.39      2.22 o 
  -2  -2   4      211.74      218.57      2.19 o 
  -1  -2   4        9.63       15.56      0.27 o 
   0  -2   4        0.06        0.03      0.09 o 
   1  -2   4      371.39      403.27      4.24 o 
   2  -2   4       24.03       25.39      0.42 o 
   3  -2   4      245.99      269.35      2.91 o 
   4  -2   4       29.23       29.44      0.57 o 
   5  -2   4      281.53      297.13      3.35 o 
   6  -2   4        0.84        1.77      0.27 o 
   7  -2   4       16.66       18.72      0.75 o 
   8  -2   4       50.51       54.37      1.74 o 
   9  -2   4       16.76       14.53      0.81 o 
  10  -2   4       10.46        9.08      0.85 o 
  -9  -1   4        4.88        4.97      1.07 o 
  -8  -1   4       71.87       67.33      2.39 o 
  -7  -1   4        2.20        2.77      0.54 o 
  -6  -1   4       66.60       65.32      1.77 o 
  -5  -1   4       29.14       32.43      0.72 o 
  -4  -1   4       70.73       63.61      1.00 o 
  -3  -1   4       51.89       55.02      0.70 o 
  -2  -1   4       41.19       46.51      0.57 o 
  -1  -1   4        3.23        2.97      0.17 o 
   0  -1   4       50.15       65.93      0.80 o 
   1  -1   4       74.75       75.47      1.74 o 
   2  -1   4       23.91       19.91      0.65 o 
   3  -1   4       57.63       50.42      0.65 o 
   4  -1   4        0.38        2.83      0.18 o 
   5  -1   4        5.25        5.31      0.27 o 
   6  -1   4       41.93       41.42      0.86 o 
   7  -1   4      166.34      164.23      2.03 o 
   8  -1   4        0.46        0.36      0.39 o 
   9  -1   4        0.97        2.15      0.55 o 
  10  -1   4       10.01       10.76      0.88 o 
  -9   0   4        8.42        7.07      0.86 o 
  -8   0   4       23.27       23.37      1.15 o 
  -7   0   4        3.57        3.92      0.56 o 
  -6   0   4      113.22      102.05      2.14 o 
  -5   0   4       44.62       42.71      1.19 o 
  -4   0   4      641.89      666.22      6.53 o 
  -3   0   4      254.54      262.75      2.38 o 
  -2   0   4      618.59      654.79      5.44 o 
  -1   0   4      269.67      276.90      2.62 o 
   0   0   4       53.17       48.17      0.54 o 
   1   0   4      152.49      144.87      2.38 o 
   2   0   4     1032.33      988.65     19.30 o 
   3   0   4      522.43      519.25      7.15 o 
   4   0   4       20.03       17.60      0.38 o 
   5   0   4        7.10        6.99      0.29 o 
   6   0   4        9.19       12.39      0.43 o 
   7   0   4       24.16       24.39      0.59 o 
   8   0   4       66.46       67.03      1.35 o 
   9   0   4       15.62       15.47      0.77 o 
  10   0   4        0.42        0.48      0.48 o 
  -9   1   4       22.44       24.51      1.50 o 
  -8   1   4        0.03        0.21      0.52 o 
  -7   1   4        0.00        0.64      0.42 o 
  -6   1   4        0.22       -0.34      0.30 o 
  -5   1   4        0.08        0.30      0.27 o 
  -4   1   4       34.65       39.97      0.82 o 
  -3   1   4      188.20      194.76      2.42 o 
  -2   1   4       27.51       30.44      0.45 o 
  -1   1   4       24.34       21.40      0.32 o 
   0   1   4       93.10       99.46      0.95 o 
   1   1   4      675.12      696.53      7.71 o 
   2   1   4      668.38      662.48      8.16 o 
   3   1   4      776.35      756.44      7.77 o 
   4   1   4       41.74       39.87      0.62 o 
   5   1   4      451.59      489.45      5.21 o 
   6   1   4       20.01       23.28      0.57 o 
   7   1   4        5.51        4.91      0.32 o 
   8   1   4       35.90       36.14      1.06 o 
   9   1   4        0.00        0.02      0.43 o 
  10   1   4        0.36        0.74      0.52 o 
  11   1   4        0.05        0.11      0.54 o 
  -8   2   4       24.82       24.70      2.35 o 
  -7   2   4       12.47       13.57      1.02 o 
  -6   2   4        0.00        0.66      0.40 o 
  -5   2   4        8.63        7.68      0.52 o 
  -4   2   4      143.22      142.63      4.19 o 
  -3   2   4      192.46      208.69      2.72 o 
  -2   2   4      416.02      411.67      3.95 o 
  -1   2   4      542.03      522.57      4.59 o 
   0   2   4      104.90      112.51      1.16 o 
   1   2   4      390.77      371.46      4.20 o 
   2   2   4       42.54       38.57      0.50 o 
   3   2   4      101.58       94.49      1.06 o 
   4   2   4       49.18       40.75      0.70 o 
   5   2   4       64.04       72.72      1.09 o 
   6   2   4        4.58        5.75      0.30 o 
   7   2   4        2.48        3.51      0.39 o 
   8   2   4       13.21       12.66      0.62 o 
   9   2   4        3.20        2.51      0.45 o 
  10   2   4        0.96        0.29      0.50 o 
  11   2   4        0.57        0.45      0.58 o 
  -8   3   4        0.25       -0.20      0.73 o 
  -7   3   4        6.91        6.02      0.85 o 
  -6   3   4       76.83       76.52      1.88 o 
  -5   3   4        2.27        2.60      0.42 o 
  -4   3   4        0.37       -0.17      0.30 o 
  -3   3   4       32.80       39.99      0.87 o 
  -2   3   4      414.97      416.72      6.05 o 
  -1   3   4      140.09      153.55      1.75 o 
   0   3   4      451.69      434.32      4.07 o 
   1   3   4      231.67      234.96      2.42 o 
   2   3   4        5.73        8.06      0.24 o 
   3   3   4      178.13      185.94      1.86 o 
   4   3   4       99.58      103.38      1.16 o 
   5   3   4        1.77        0.09      0.15 o 
   6   3   4       28.05       28.74      0.67 o 
   7   3   4        2.90        3.26      0.29 o 
   8   3   4        1.57        2.20      0.49 o 
   9   3   4        0.43        0.17      0.38 o 
  10   3   4        0.83       -0.05      0.49 o 
  11   3   4        1.77        1.09      0.60 o 
  -7   4   4        4.21        3.89      0.82 o 
  -6   4   4       10.58       11.11      0.99 o 
  -5   4   4        2.67        3.68      0.50 o 
  -4   4   4       81.21       80.30      1.61 o 
  -3   4   4       12.44       13.03      0.75 o 
  -2   4   4       59.48       60.19      1.10 o 
  -1   4   4        2.30        1.74      0.25 o 
   0   4   4     1220.52     1303.66     13.37 o 
   1   4   4      520.77      544.06      5.39 o 
   2   4   4     1384.75     1430.83     13.27 o 
   3   4   4      243.95      258.76      2.55 o 
   4   4   4       18.53       21.03      0.44 o 
   5   4   4        4.21        3.39      0.22 o 
   6   4   4        1.20        0.98      0.20 o 
   7   4   4        9.99       11.76      0.45 o 
   8   4   4       40.49       38.54      0.96 o 
   9   4   4       66.79       67.32      1.55 o 
  10   4   4        3.53        2.04      0.65 o 
  11   4   4        2.97        2.58      0.65 o 
  -7   5   4        7.05        7.37      1.01 o 
  -6   5   4        2.02        1.46      0.82 o 
  -5   5   4       54.36       64.12      2.05 o 
  -4   5   4        0.54        0.33      0.41 o 
  -3   5   4        2.19        2.34      0.40 o 
  -2   5   4       52.84       50.78      1.14 o 
  -1   5   4       58.78       67.30      1.19 o 
   0   5   4       97.90      114.64      1.86 o 
   1   5   4       55.13       46.69      0.78 o 
   2   5   4     1188.32     1253.75     16.30 o 
   3   5   4       11.96        6.08      0.28 o 
   4   5   4      595.16      632.20      5.92 o 
   5   5   4      163.73      170.57      1.79 o 
   6   5   4       16.08       15.15      0.48 o 
   7   5   4       25.11       29.55      0.69 o 
   8   5   4       19.56       18.70      0.71 o 
   9   5   4       65.58       68.67      1.43 o 
  10   5   4       57.18       55.70      1.50 o 
  11   5   4       12.26       13.55      0.97 o 
  -6   6   4       18.84       22.39      1.40 o 
  -5   6   4       66.73       68.56      2.23 o 
  -4   6   4      114.86      121.78      3.00 o 
  -3   6   4        1.03        1.84      0.43 o 
  -2   6   4      175.67      159.58      2.59 o 
  -1   6   4      134.80      130.04      2.17 o 
   0   6   4       21.13       25.03      0.78 o 
   1   6   4      502.41      494.39      5.38 o 
   2   6   4      954.57      908.61     10.31 o 
   3   6   4      115.48      107.66      1.51 o 
   4   6   4       62.53       58.30      1.24 o 
   5   6   4      171.00      178.11      2.24 o 
   6   6   4       97.70      107.47      1.56 o 
   7   6   4      115.11      116.07      2.03 o 
   8   6   4       32.59       33.31      0.95 o 
   9   6   4       61.59       54.98      1.28 o 
  10   6   4      116.15      114.55      2.28 o 
  11   6   4       12.02       11.74      1.07 o 
  -5   7   4       78.35       82.17      4.29 o 
  -4   7   4        1.91        2.87      0.71 o 
  -3   7   4      170.26      168.29      4.22 o 
  -2   7   4        0.02       -0.35      0.38 o 
  -1   7   4      189.87      181.44      2.58 o 
   0   7   4      294.66      293.33      3.75 o 
   1   7   4       54.17       57.24      1.19 o 
   2   7   4      279.45      250.33      3.24 o 
   3   7   4        5.99        5.51      0.41 o 
   4   7   4       71.49       75.45      1.47 o 
   5   7   4        2.09        1.21      0.26 o 
   6   7   4        0.04       -0.22      0.31 o 
   7   7   4        5.22        4.83      0.46 o 
   8   7   4        9.23       10.49      0.58 o 
   9   7   4       68.33       73.85      1.76 o 
  10   7   4       29.70       30.50      2.10 o 
  -4   8   4        1.93        2.70      0.90 o 
  -3   8   4       42.02       40.59      1.71 o 
  -2   8   4      166.81      160.01      3.75 o 
  -1   8   4       78.29       76.26      1.53 o 
   0   8   4      429.72      404.52      5.06 o 
   1   8   4      141.46      149.60      2.24 o 
   2   8   4        0.07       -0.17      0.28 o 
   3   8   4        1.47       -0.22      0.33 o 
   4   8   4        9.95       12.02      0.56 o 
   5   8   4       11.61       11.78      0.75 o 
   6   8   4       32.17       35.83      1.26 o 
   7   8   4        1.23        0.24      0.49 o 
   8   8   4       17.27       17.20      0.87 o 
   9   8   4        1.27        0.43      0.58 o 
  10   8   4       10.18        8.84      1.02 o 
  -3   9   4        2.81        1.23      0.92 o 
  -2   9   4        0.02        0.01      0.49 o 
  -1   9   4       22.16       23.98      1.05 o 
   0   9   4        1.83        0.86      0.45 o 
   1   9   4        0.05       -0.29      0.39 o 
   2   9   4       76.07       67.07      1.66 o 
   3   9   4        2.75        1.99      0.53 o 
   4   9   4       38.85       33.56      1.22 o 
   5   9   4       66.18       63.79      1.73 o 
   6   9   4        8.01        8.92      0.78 o 
   7   9   4      205.69      217.53      4.68 o 
   8   9   4        9.25        8.71      0.85 o 
   9   9   4       34.13       36.88      1.78 o 
  -2  10   4        0.32       -0.12      0.72 o 
  -1  10   4        1.06        1.24      0.70 o 
   0  10   4       16.26       16.59      1.18 o 
   1  10   4        3.11        1.03      0.48 o 
   2  10   4        3.56        4.11      0.59 o 
   3  10   4        6.67        5.59      0.64 o 
   4  10   4        4.53        4.31      0.76 o 
   5  10   4        7.80        9.48      0.94 o 
   6  10   4        3.72        2.79      0.75 o 
   7  10   4        0.03       -0.02      0.63 o 
   8  10   4       34.54       40.88      1.59 o 
   0  11   4        4.07        5.25      0.91 o 
   1  11   4        3.87        3.40      0.83 o 
   2  11   4        3.21        3.44      0.78 o 
   3  11   4       16.00       18.33      1.26 o 
   4  11   4        0.05       -0.45      0.60 o 
   5  11   4        3.55        5.28      1.24 o 
   6  11   4        0.07        0.70      0.68 o 
   7  11   4        3.68        2.87      1.14 o 
  -5  -9   5        0.10       -0.60      0.56 o 
  -4  -9   5        7.31        6.71      0.76 o 
  -3  -9   5        0.02        0.64      0.51 o 
  -2  -9   5        1.02        0.47      0.48 o 
  -1  -9   5        0.04        0.74      0.49 o 
   0  -9   5        0.34        0.48      0.47 o 
   1  -9   5        1.09        0.93      0.50 o 
   2  -9   5        6.08        5.61      0.59 o 
   3  -9   5        0.00        0.57      0.47 o 
  -6  -8   5       61.79       62.22      2.11 o 
  -5  -8   5        0.36        0.60      0.58 o 
  -4  -8   5       79.68       69.50      1.85 o 
  -3  -8   5       50.96       51.32      2.24 o 
  -2  -8   5       66.85       66.37      1.72 o 
  -1  -8   5      126.57      124.08      2.51 o 
   0  -8   5       32.56       32.62      1.01 o 
   1  -8   5        0.68       -0.32      0.36 o 
   2  -8   5        1.09        0.74      0.41 o 
   3  -8   5       14.91       13.78      0.75 o 
   4  -8   5        0.10       -0.49      0.42 o 
  -7  -7   5        1.10        1.09      0.69 o 
  -6  -7   5        0.05        1.41      0.65 o 
  -5  -7   5        3.82        4.51      0.65 o 
  -4  -7   5        5.24        4.29      0.64 o 
  -3  -7   5        0.55        0.15      0.42 o 
  -2  -7   5        1.22       -0.02      0.41 o 
  -1  -7   5      221.76      200.49      3.44 o 
   0  -7   5        1.44        2.10      0.46 o 
   1  -7   5      238.12      216.52      3.25 o 
   2  -7   5       69.75       65.98      1.43 o 
   3  -7   5       10.66        9.97      0.62 o 
   4  -7   5      103.50      101.69      2.18 o 
   5  -7   5        1.97        1.58      0.51 o 
   6  -7   5        0.00       -0.30      0.49 o 
  -7  -6   5        3.50        3.14      0.77 o 
  -6  -6   5       61.61       60.82      1.98 o 
  -5  -6   5       14.05       11.99      1.29 o 
  -4  -6   5      760.41      732.76      9.49 o 
  -3  -6   5       98.09       97.20      1.83 o 
  -2  -6   5       70.44       68.45      1.14 o 
  -1  -6   5        5.18        5.61      0.30 o 
   0  -6   5       10.61       10.11      0.43 o 
   1  -6   5       15.54       11.28      0.45 o 
   2  -6   5      276.62      281.64      3.32 o 
   3  -6   5      227.55      217.35      3.19 o 
   4  -6   5      143.68      150.10      2.74 o 
   5  -6   5       56.74       57.63      1.52 o 
   6  -6   5       13.29       14.19      0.84 o 
   7  -6   5       12.39       15.05      0.92 o 
  -8  -5   5        3.53        3.09      1.07 o 
  -7  -5   5        4.08        3.27      0.74 o 
  -6  -5   5        1.80        0.59      0.49 o 
  -5  -5   5       39.23       38.78      1.09 o 
  -4  -5   5        0.19       -0.05      0.30 o 
  -3  -5   5        4.11        2.92      0.33 o 
  -2  -5   5       74.01       72.70      1.24 o 
  -1  -5   5       14.02       15.20      0.45 o 
   0  -5   5        7.58        6.87      0.30 o 
   1  -5   5        2.83        4.23      0.26 o 
   2  -5   5        6.42        5.60      0.31 o 
   3  -5   5      218.39      231.63      2.73 o 
   4  -5   5        2.11        2.08      0.34 o 
   5  -5   5      111.94      109.05      2.16 o 
   6  -5   5        0.10        0.02      0.42 o 
   7  -5   5        0.22        0.54      0.46 o 
   8  -5   5       17.79       19.56      1.14 o 
  -8  -4   5       16.51       15.43      1.13 o 
  -7  -4   5        1.26        1.33      0.54 o 
  -6  -4   5       24.21       21.71      0.95 o 
  -5  -4   5      137.49      136.10      2.29 o 
  -4  -4   5      148.70      145.14      1.75 o 
  -3  -4   5      497.95      502.84      5.16 o 
  -2  -4   5      505.66      493.13      4.95 o 
  -1  -4   5       12.41       12.39      0.41 o 
   0  -4   5        1.80        2.79      0.21 o 
   1  -4   5        7.93        8.86      0.32 o 
   2  -4   5        0.27        1.11      0.35 o 
   3  -4   5        4.94        5.36      0.27 o 
   4  -4   5       19.29       22.33      0.56 o 
   5  -4   5        3.08        3.32      0.34 o 
   6  -4   5       51.95       53.17      1.40 o 
   7  -4   5        1.99        1.86      0.50 o 
   8  -4   5        5.11        4.24      0.61 o 
  -8  -3   5       17.84       15.07      1.23 o 
  -7  -3   5       11.29       13.55      0.74 o 
  -6  -3   5        0.12       -0.09      0.38 o 
  -5  -3   5       41.07       43.53      1.00 o 
  -4  -3   5        1.13        1.45      0.26 o 
  -3  -3   5      103.21       97.25      1.22 o 
  -2  -3   5      247.58      242.90      2.43 o 
  -1  -3   5      262.85      249.63      2.61 o 
   0  -3   5      261.98      271.37      2.62 o 
   1  -3   5        0.54        0.46      0.16 o 
   2  -3   5       52.28       54.54      0.74 o 
   3  -3   5       51.42       54.69      0.78 o 
   4  -3   5       73.60       67.20      0.98 o 
   5  -3   5       34.77       33.48      0.69 o 
   6  -3   5       15.95       14.01      0.77 o 
   7  -3   5       40.46       38.20      1.21 o 
   8  -3   5       63.75       56.32      1.57 o 
   9  -3   5        0.24        0.94      0.54 o 
  -8  -2   5       43.77       35.90      1.82 o 
  -7  -2   5        0.60        0.79      0.42 o 
  -6  -2   5      277.18      248.65      3.73 o 
  -5  -2   5       30.65       26.65      0.79 o 
  -4  -2   5      154.24      174.98      2.08 o 
  -3  -2   5       56.59       68.96      0.94 o 
  -2  -2   5       32.94       35.27      0.52 o 
  -1  -2   5        0.40        1.28      0.14 o 
   0  -2   5      496.88      538.10      4.93 o 
   1  -2   5       67.53       89.13      1.11 o 
   2  -2   5        1.94        1.18      0.40 o 
   3  -2   5       15.31       16.75      0.31 o 
   4  -2   5       29.45       33.23      0.56 o 
   5  -2   5      511.04      511.12      5.46 o 
   6  -2   5      126.12      126.22      1.69 o 
   7  -2   5      284.25      269.70      3.85 o 
   8  -2   5        0.77        1.10      0.46 o 
   9  -2   5       72.19       71.42      1.87 o 
  10  -2   5       18.61       16.55      0.99 o 
  -8  -1   5       21.72       18.56      1.19 o 
  -7  -1   5        3.17        4.79      0.61 o 
  -6  -1   5        0.44        0.69      0.40 o 
  -5  -1   5       20.98       20.78      0.68 o 
  -4  -1   5       20.65       22.19      0.57 o 
  -3  -1   5      120.83      110.03      1.31 o 
  -2  -1   5        2.48        1.02      0.19 o 
  -1  -1   5       41.20       39.44      0.55 o 
   0  -1   5      333.80      354.90      3.51 o 
   1  -1   5      721.56      771.86     12.26 o 
   2  -1   5        0.30        0.44      0.32 o 
   3  -1   5      153.31      165.54      3.61 o 
   4  -1   5      206.06      197.66      2.32 o 
   5  -1   5        5.01        2.78      0.22 o 
   6  -1   5        9.07        7.77      0.35 o 
   7  -1   5      218.33      205.71      2.55 o 
   8  -1   5        0.07        0.06      0.41 o 
   9  -1   5      168.43      150.85      2.96 o 
  10  -1   5        1.45        1.12      0.56 o 
  -8   0   5       58.08       59.56      2.69 o 
  -7   0   5       19.50       20.16      0.99 o 
  -6   0   5        2.11        1.94      0.49 o 
  -5   0   5      250.70      251.44      3.64 o 
  -4   0   5       77.86       95.31      1.19 o 
  -3   0   5      355.18      376.06      3.48 o 
  -2   0   5      345.63      368.84      3.34 o 
  -1   0   5        0.12        1.39      0.17 o 
   0   0   5     1300.10     1394.02     12.47 o 
   1   0   5        0.12        1.27      1.16 o 
   2   0   5       23.76       26.13      1.48 o 
   3   0   5      169.26      167.15      4.73 o 
   4   0   5      562.57      552.13      6.19 o 
   5   0   5       32.64       44.85      0.66 o 
   6   0   5        7.05        7.97      0.30 o 
   7   0   5       31.70       28.58      0.62 o 
   8   0   5       13.34       15.71      0.63 o 
   9   0   5        1.45        1.19      0.42 o 
  10   0   5        0.07        0.16      0.53 o 
  -8   1   5        2.09        2.87      0.91 o 
  -7   1   5       17.21       16.81      0.84 o 
  -6   1   5       21.65       23.88      0.91 o 
  -5   1   5       34.66       36.05      0.93 o 
  -4   1   5        0.10       -0.03      0.20 o 
  -3   1   5      102.73      107.06      1.23 o 
  -2   1   5      240.07      251.80      2.27 o 
  -1   1   5      137.94      129.09      1.44 o 
   0   1   5     1057.98     1170.54     10.47 o 
   1   1   5       21.00       19.82      0.34 o 
   2   1   5      838.01      929.79     12.81 o 
   3   1   5      544.99      531.74      6.56 o 
   4   1   5      510.36      542.10      5.64 o 
   5   1   5       38.80       29.36      0.52 o 
   6   1   5        5.34        7.15      0.37 o 
   7   1   5        8.09       10.10      0.45 o 
   8   1   5        7.37        7.97      0.54 o 
   9   1   5        0.59        0.48      0.43 o 
  10   1   5        3.59        3.71      0.56 o 
  11   1   5        0.27        0.66      0.51 o 
  -8   2   5       16.02       18.04      1.29 o 
  -7   2   5       10.30        8.92      0.93 o 
  -6   2   5        4.44        5.56      0.62 o 
  -5   2   5       18.75       19.13      0.87 o 
  -4   2   5       12.17       12.67      0.53 o 
  -3   2   5        7.17        8.64      0.34 o 
  -2   2   5       42.71       43.06      0.63 o 
  -1   2   5        0.47        1.91      0.14 o 
   0   2   5       48.54       58.61      0.79 o 
   1   2   5       79.43       78.65      0.83 o 
   2   2   5       73.94       66.49      0.84 o 
   3   2   5        0.60        1.00      0.16 o 
   4   2   5      346.87      366.27      3.91 o 
   5   2   5        0.18        0.95      0.17 o 
   6   2   5      132.58      151.35      1.89 o 
   7   2   5       39.47       33.20      0.68 o 
   8   2   5        0.43        0.14      0.29 o 
   9   2   5       43.67       42.70      1.45 o 
  10   2   5        0.70        1.00      0.52 o 
  11   2   5        3.81        6.84      0.90 o 
  -8   3   5        0.27        0.38      0.72 o 
  -7   3   5        0.91        0.76      0.65 o 
  -6   3   5        1.88        2.13      0.68 o 
  -5   3   5       28.04       30.16      1.23 o 
  -4   3   5       11.11       11.82      0.68 o 
  -3   3   5      380.28      387.81      4.90 o 
  -2   3   5       73.11       78.00      1.11 o 
  -1   3   5      699.26      722.86      6.32 o 
   0   3   5       42.20       42.73      0.58 o 
   1   3   5      287.33      342.33      3.68 o 
   2   3   5      160.80      153.90      2.11 o 
   3   3   5       35.65       35.32      0.61 o 
   4   3   5      108.76      106.76      1.47 o 
   5   3   5      443.64      457.31      5.33 o 
   6   3   5       75.13       84.33      1.38 o 
   7   3   5       55.99       60.64      1.11 o 
   8   3   5        1.83        0.92      0.31 o 
   9   3   5        1.44        1.74      0.43 o 
  10   3   5        2.88        2.54      0.57 o 
  11   3   5        1.67        1.96      0.66 o 
  -7   4   5       11.87       14.11      1.57 o 
  -6   4   5       13.40       13.17      1.06 o 
  -5   4   5        0.06       -0.09      0.41 o 
  -4   4   5       61.98       60.39      1.66 o 
  -3   4   5      161.59      151.95      2.74 o 
  -2   4   5        1.92        1.26      0.26 o 
  -1   4   5       64.15       65.88      0.98 o 
   0   4   5      190.70      196.89      2.19 o 
   1   4   5       71.61       70.23      0.95 o 
   2   4   5     1015.54     1021.55      9.83 o 
   3   4   5       88.43       97.25      1.29 o 
   4   4   5      233.89      220.20      2.45 o 
   5   4   5       39.88       46.70      0.76 o 
   6   4   5      325.80      346.04      4.03 o 
   7   4   5       51.67       51.07      0.95 o 
   8   4   5        7.85        7.08      0.48 o 
   9   4   5       30.84       31.84      1.03 o 
  10   4   5        1.21        1.02      0.53 o 
  11   4   5        1.67        1.64      0.62 o 
  -7   5   5        0.21        0.73      0.86 o 
  -6   5   5       20.93       22.13      1.36 o 
  -5   5   5        2.79        2.57      0.67 o 
  -4   5   5        3.04        4.24      0.77 o 
  -3   5   5      192.59      184.01      2.92 o 
  -2   5   5       50.98       43.83      1.22 o 
  -1   5   5        3.48        3.03      0.29 o 
   0   5   5        0.07        0.05      0.15 o 
   1   5   5        0.09        0.07      0.16 o 
   2   5   5       35.53       34.43      0.64 o 
   3   5   5      170.64      171.28      1.82 o 
   4   5   5      203.76      218.38      2.35 o 
   5   5   5        5.32        5.61      0.30 o 
   6   5   5       13.32       14.64      0.53 o 
   7   5   5        1.19        1.25      0.27 o 
   8   5   5       39.33       39.36      0.98 o 
   9   5   5       28.03       32.37      1.11 o 
  10   5   5       42.86       40.20      1.72 o 
  11   5   5       19.98       18.61      1.08 o 
  -6   6   5        0.42        0.85      0.71 o 
  -5   6   5       13.20       12.92      1.10 o 
  -4   6   5        1.79        2.92      0.68 o 
  -3   6   5       54.67       53.85      1.52 o 
  -2   6   5      362.51      365.58      5.09 o 
  -1   6   5      151.93      152.41      4.24 o 
   0   6   5       31.02       23.63      0.67 o 
   1   6   5        8.58        9.45      0.36 o 
   2   6   5      183.73      171.78      2.18 o 
   3   6   5      675.41      697.01      6.91 o 
   4   6   5       38.60       39.63      0.74 o 
   5   6   5       70.30       78.97      1.16 o 
   6   6   5      118.37      121.33      1.54 o 
   7   6   5        6.83        6.46      0.49 o 
   8   6   5      178.10      174.72      2.58 o 
   9   6   5        7.64        8.83      1.01 o 
  10   6   5       95.83       99.65      2.33 o 
  11   6   5        0.01       -0.46      0.55 o 
  -5   7   5      121.60      138.01      3.56 o 
  -4   7   5        7.91       10.41      1.00 o 
  -3   7   5       74.58       73.15      2.22 o 
  -2   7   5       44.22       44.13      1.40 o 
  -1   7   5      271.76      258.98      3.43 o 
   0   7   5       36.39       38.49      1.02 o 
   1   7   5      262.21      264.92      3.72 o 
   2   7   5      172.17      168.27      3.26 o 
   3   7   5      170.16      150.09      2.42 o 
   4   7   5      110.70      115.77      1.66 o 
   5   7   5       10.37       11.46      0.52 o 
   6   7   5        4.04        3.27      0.50 o 
   7   7   5       11.70       12.60      0.64 o 
   8   7   5        1.95        1.98      0.46 o 
   9   7   5       28.76       34.52      1.76 o 
  10   7   5       15.92       18.25      1.23 o 
  -4   8   5       42.63       48.77      2.01 o 
  -3   8   5      125.04      133.98      3.37 o 
  -2   8   5       35.38       34.36      1.51 o 
  -1   8   5       17.85       15.03      0.72 o 
   0   8   5       29.73       27.89      0.92 o 
   1   8   5      135.73      112.88      1.82 o 
   2   8   5       17.63       18.05      0.77 o 
   3   8   5      129.94      116.07      2.36 o 
   4   8   5       43.64       40.39      1.07 o 
   5   8   5       40.65       42.30      1.12 o 
   6   8   5       60.31       62.07      1.65 o 
   7   8   5        1.60        2.09      0.56 o 
   8   8   5      158.12      172.90      3.35 o 
   9   8   5        4.43        3.04      0.72 o 
  10   8   5       78.14       84.94      3.23 o 
  -3   9   5        0.31       -0.06      0.71 o 
  -2   9   5        0.78       -0.30      0.66 o 
  -1   9   5       59.79       54.33      2.23 o 
   0   9   5        6.54        4.49      0.56 o 
   1   9   5       98.59       86.27      1.73 o 
   2   9   5        8.23        5.15      0.50 o 
   3   9   5      101.43       99.99      2.25 o 
   4   9   5        1.27       -0.71      0.47 o 
   5   9   5       40.10       36.19      1.32 o 
   6   9   5      161.14      163.16      3.22 o 
   7   9   5       83.08       80.97      2.56 o 
   8   9   5       41.67       48.96      2.40 o 
   9   9   5       20.72       16.83      1.27 o 
  -2  10   5        0.06       -0.76      0.64 o 
  -1  10   5        3.65        2.81      0.99 o 
   0  10   5       17.73       16.35      1.19 o 
   1  10   5        0.57       -0.36      0.86 o 
   2  10   5       14.17       11.84      1.59 o 
   3  10   5        0.07       -0.15      0.53 o 
   4  10   5       31.84       32.73      1.51 o 
   5  10   5       52.44       57.03      2.03 o 
   6  10   5       19.15       22.71      1.71 o 
   7  10   5       18.75       20.12      1.30 o 
   8  10   5       58.05       63.61      2.80 o 
   1  11   5        7.37        9.48      1.07 o 
   2  11   5        1.13        0.16      1.13 o 
   3  11   5       17.65       18.18      1.27 o 
   4  11   5        0.00       -0.37      0.60 o 
   5  11   5       37.19       40.75      1.90 o 
   6  11   5        0.00       -0.03      0.63 o 
  -3  -9   6        9.56       10.74      0.85 o 
  -2  -9   6        0.36       -0.67      0.52 o 
  -1  -9   6       56.89       59.91      1.72 o 
   0  -9   6        5.44        5.22      0.66 o 
   1  -9   6       22.25       21.61      1.30 o 
  -5  -8   6        0.21        0.84      0.59 o 
  -4  -8   6       25.01       22.73      1.10 o 
  -3  -8   6        1.57        1.03      0.52 o 
  -2  -8   6        2.51        3.77      0.59 o 
  -1  -8   6       59.08       64.82      1.68 o 
   0  -8   6        1.92        1.13      0.41 o 
   1  -8   6        0.38        0.90      0.40 o 
   2  -8   6        8.13        7.61      0.59 o 
   3  -8   6       10.06       12.45      0.71 o 
   4  -8   6        4.37        4.08      0.56 o 
  -6  -7   6       65.00       69.93      2.24 o 
  -5  -7   6        0.23        0.22      0.55 o 
  -4  -7   6        0.49        0.24      0.50 o 
  -3  -7   6        0.82        0.45      0.47 o 
  -2  -7   6       33.65       31.29      1.13 o 
  -1  -7   6        5.07        6.14      0.59 o 
   0  -7   6       10.66        6.58      0.52 o 
   1  -7   6       55.03       52.33      1.26 o 
   2  -7   6       62.57       51.67      1.24 o 
   3  -7   6        1.09        0.55      0.39 o 
   4  -7   6       23.44       22.10      0.89 o 
   5  -7   6       15.97       17.42      0.91 o 
  -7  -6   6        2.01        0.60      0.66 o 
  -6  -6   6        3.62        3.29      0.75 o 
  -5  -6   6      240.67      240.80      4.80 o 
  -4  -6   6       75.93       72.19      1.81 o 
  -3  -6   6      259.11      256.41      4.25 o 
  -2  -6   6       44.14       46.52      1.81 o 
  -1  -6   6        9.52        7.08      0.43 o 
   0  -6   6       31.33       26.74      0.68 o 
   1  -6   6       10.07        8.91      0.41 o 
   2  -6   6       20.28       15.80      0.65 o 
   3  -6   6        1.12        0.71      0.33 o 
   4  -6   6       26.85       26.12      0.97 o 
   5  -6   6       18.31       17.63      1.11 o 
   6  -6   6        9.06        9.62      1.35 o 
   7  -6   6       99.60      112.24      2.47 o 
  -7  -5   6        0.00       -0.15      0.63 o 
  -6  -5   6        2.09        1.56      0.65 o 
  -5  -5   6       66.87       67.60      1.99 o 
  -4  -5   6       14.79       16.42      0.85 o 
  -3  -5   6      364.69      347.80      4.00 o 
  -2  -5   6       22.58       18.28      0.57 o 
  -1  -5   6       68.48       69.86      1.11 o 
   0  -5   6        0.40        0.76      0.37 o 
   1  -5   6        5.67        6.29      0.30 o 
   2  -5   6      155.82      153.17      1.93 o 
   3  -5   6        0.23        0.43      0.26 o 
   4  -5   6      408.30      427.46      7.49 o 
   5  -5   6       84.38       85.88      1.62 o 
   6  -5   6        3.10        3.06      0.51 o 
   7  -5   6       24.07       23.53      1.01 o 
  -8  -4   6       64.45       63.28      2.21 o 
  -7  -4   6       38.61       44.11      2.11 o 
  -6  -4   6       17.12       19.45      1.27 o 
  -5  -4   6       43.27       43.04      1.32 o 
  -4  -4   6      374.47      359.39      4.55 o 
  -3  -4   6      372.68      359.85      3.82 o 
  -2  -4   6       35.55       33.72      0.67 o 
  -1  -4   6       30.43       33.14      0.65 o 
   0  -4   6       24.93       25.29      0.50 o 
   1  -4   6        0.71        1.82      0.18 o 
   2  -4   6       24.48       23.58      0.47 o 
   3  -4   6       50.73       54.22      0.83 o 
   4  -4   6      208.26      203.85      2.60 o 
   5  -4   6        0.39        0.44      0.28 o 
   6  -4   6      176.29      180.17      2.77 o 
   7  -4   6        3.25        4.03      0.54 o 
   8  -4   6        2.72        3.57      0.96 o 
  -8  -3   6        0.14        1.03      0.71 o 
  -7  -3   6        0.31       -0.52      0.54 o 
  -6  -3   6        1.04        1.42      0.52 o 
  -5  -3   6      164.98      164.35      2.64 o 
  -4  -3   6        1.76        1.09      0.30 o 
  -3  -3   6      299.54      305.99      3.29 o 
  -2  -3   6        5.37        6.27      0.25 o 
  -1  -3   6        3.21        4.20      0.23 o 
   0  -3   6       70.81       68.99      0.93 o 
   1  -3   6       86.23       77.78      0.92 o 
   2  -3   6       34.20       35.91      0.50 o 
   3  -3   6      253.94      240.61      2.63 o 
   4  -3   6      192.42      191.44      2.20 o 
   5  -3   6      109.73      114.11      1.75 o 
   6  -3   6      113.71      115.61      1.77 o 
   7  -3   6       76.42       72.73      1.68 o 
   8  -3   6        5.65        4.69      0.74 o 
   9  -3   6        4.39        2.80      0.59 o 
  -8  -2   6        4.43        3.77      1.37 o 
  -7  -2   6       29.36       27.26      1.19 o 
  -6  -2   6       21.31       22.36      0.88 o 
  -5  -2   6        7.72        6.69      0.53 o 
  -4  -2   6        2.61        1.33      0.27 o 
  -3  -2   6        4.09        3.49      0.28 o 
  -2  -2   6        0.06       -0.09      0.14 o 
  -1  -2   6        0.17       -0.04      0.13 o 
   0  -2   6        7.77       12.29      0.31 o 
   1  -2   6       60.84       47.82      0.83 o 
   2  -2   6      291.86      254.60      8.08 o 
   3  -2   6        8.40        7.96      0.48 o 
   4  -2   6       57.64       55.93      0.75 o 
   5  -2   6      105.93      103.07      1.33 o 
   6  -2   6        0.01        0.29      0.23 o 
   7  -2   6       96.27      103.01      1.64 o 
   8  -2   6        0.47        0.77      0.44 o 
   9  -2   6        0.46        1.00      0.52 o 
  10  -2   6        3.82        2.42      0.63 o 
  -8  -1   6       15.37       13.10      1.99 o 
  -7  -1   6        9.04        9.30      1.14 o 
  -6  -1   6       30.30       26.44      0.97 o 
  -5  -1   6        3.60        4.37      0.46 o 
  -4  -1   6       14.26       12.66      0.45 o 
  -3  -1   6       45.38       41.35      0.74 o 
  -2  -1   6       16.38       21.75      0.41 o 
  -1  -1   6       19.79       22.28      0.41 o 
   0  -1   6      682.75      739.00      7.09 o 
   1  -1   6       19.61       17.36      0.61 o 
   2  -1   6     2024.04     2085.88     57.28 o 
   3  -1   6      357.07      383.14     11.60 o 
   4  -1   6      132.43      135.47      2.46 o 
   5  -1   6       80.43       88.56      1.14 o 
   6  -1   6       61.28       57.96      0.92 o 
   7  -1   6        7.82        7.55      0.42 o 
   8  -1   6       83.06       75.06      1.74 o 
   9  -1   6       27.18       23.43      1.04 o 
  10  -1   6        0.04       -0.28      0.47 o 
  -8   0   6       46.11       40.86      1.87 o 
  -7   0   6       13.48       11.73      0.90 o 
  -6   0   6      157.13      147.86      2.86 o 
  -5   0   6        7.26        5.86      0.55 o 
  -4   0   6       79.67       91.27      1.25 o 
  -3   0   6       16.90       16.25      0.44 o 
  -2   0   6        4.01        5.19      0.25 o 
  -1   0   6       44.38       57.26      0.74 o 
   0   0   6      206.19      210.21      2.02 o 
   1   0   6      141.16      134.32      2.31 o 
   3   0   6       36.55       45.97      2.30 o 
   4   0   6       79.36       95.72      2.34 o 
   5   0   6       36.99       33.10      0.56 o 
   6   0   6       39.11       41.12      0.68 o 
   7   0   6        3.08        3.92      0.29 o 
   8   0   6       19.50       19.55      0.86 o 
   9   0   6        9.55        8.29      0.67 o 
  10   0   6        0.05        0.51      0.51 o 
  -8   1   6        0.57        1.73      1.00 o 
  -7   1   6        6.15        4.75      0.63 o 
  -6   1   6       58.32       57.50      1.44 o 
  -5   1   6       31.59       28.88      1.11 o 
  -4   1   6      130.76      137.16      1.91 o 
  -3   1   6       15.17       15.90      0.45 o 
  -2   1   6      437.64      460.04      4.15 o 
  -1   1   6      313.57      363.31      3.44 o 
   0   1   6      121.36      136.67      1.40 o 
   1   1   6      619.59      685.40      6.59 o 
   2   1   6      196.72      216.77      6.08 o 
   3   1   6      695.65      739.84     14.47 o 
   4   1   6      604.78      682.75      7.05 o 
   5   1   6      143.45      138.04      1.64 o 
   6   1   6      172.82      186.54      2.07 o 
   7   1   6        1.58        1.30      0.23 o 
   8   1   6       41.88       39.13      1.04 o 
   9   1   6        2.41        0.87      0.40 o 
  10   1   6        0.12       -0.60      0.40 o 
  11   1   6        2.73        2.35      0.61 o 
  -7   2   6        5.98        5.24      0.83 o 
  -6   2   6        2.19        1.64      0.52 o 
  -5   2   6       10.88       11.31      1.07 o 
  -4   2   6       42.90       37.69      1.13 o 
  -3   2   6       27.52       27.66      0.65 o 
  -2   2   6       93.34       92.59      1.35 o 
  -1   2   6      276.64      284.79      2.78 o 
   0   2   6      596.59      634.34      6.15 o 
   1   2   6      185.30      212.67      2.18 o 
   2   2   6       12.03       10.89      0.28 o 
   3   2   6      680.92      717.11      7.39 o 
   4   2   6       96.81      111.22      1.34 o 
   5   2   6      180.50      182.30      2.12 o 
   6   2   6      395.16      416.38      4.54 o 
   7   2   6        3.65        4.02      0.29 o 
   8   2   6      144.75      138.55      2.08 o 
   9   2   6       11.87       11.46      0.74 o 
  10   2   6       31.08       27.72      1.52 o 
  11   2   6        3.56        2.31      0.64 o 
  -7   3   6        0.31        2.36      1.46 o 
  -6   3   6       25.56       22.61      1.09 o 
  -5   3   6        0.92        0.12      0.42 o 
  -4   3   6        1.15        1.32      0.41 o 
  -3   3   6       15.32       16.68      0.51 o 
  -2   3   6        6.37        8.45      0.33 o 
  -1   3   6        3.10        4.88      0.25 o 
   0   3   6      526.40      561.65      4.95 o 
   1   3   6      531.79      547.67      6.00 o 
   2   3   6        8.79        6.99      0.21 o 
   3   3   6        8.66       11.89      0.34 o 
   4   3   6        0.10        0.20      0.14 o 
   5   3   6        5.61        4.24      0.37 o 
   6   3   6       64.26       69.62      1.11 o 
   7   3   6        8.92       11.24      0.44 o 
   8   3   6        6.68        9.28      0.52 o 
   9   3   6        5.54        4.15      0.56 o 
  10   3   6       14.09       12.59      0.83 o 
  11   3   6        7.24        6.17      0.73 o 
  -7   4   6       27.68       29.19      2.08 o 
  -6   4   6       46.17       46.99      1.83 o 
  -5   4   6       12.11       14.78      0.88 o 
  -4   4   6      242.48      251.73      4.24 o 
  -3   4   6        0.98        1.17      0.37 o 
  -2   4   6      298.44      297.98      3.23 o 
  -1   4   6      133.57      138.21      1.50 o 
   0   4   6       80.32       72.77      1.25 o 
   1   4   6      115.33      117.63      1.78 o 
   2   4   6       62.77       75.17      1.34 o 
   3   4   6       26.68       29.20      0.69 o 
   4   4   6      183.64      189.27      2.43 o 
   5   4   6      348.05      357.42      4.29 o 
   6   4   6       13.92       17.04      0.80 o 
   7   4   6       61.01       64.87      1.12 o 
   8   4   6        4.87        6.39      0.47 o 
   9   4   6        0.42       -0.18      0.42 o 
  10   4   6        3.89        3.84      0.59 o 
  11   4   6        5.72        8.02      1.29 o 
  -6   5   6        0.18       -0.44      0.66 o 
  -5   5   6       12.63       13.00      1.04 o 
  -4   5   6       53.02       57.70      1.62 o 
  -3   5   6        2.09        1.94      0.49 o 
  -2   5   6        8.07        6.80      0.50 o 
  -1   5   6        2.42        2.92      0.33 o 
   0   5   6      169.82      184.93      2.25 o 
   1   5   6      216.43      230.80      2.72 o 
   2   5   6        0.18        0.21      0.20 o 
   3   5   6      125.85      126.28      1.82 o 
   4   5   6        0.07        0.24      0.18 o 
   5   5   6      382.17      379.30      3.96 o 
   6   5   6        0.11        0.01      0.21 o 
   7   5   6       74.45       73.72      1.23 o 
   8   5   6       46.72       48.05      1.01 o 
   9   5   6        0.74        0.48      0.45 o 
  10   5   6       32.11       31.35      1.24 o 
  11   5   6        7.46        8.11      0.81 o 
  -5   6   6        5.49        7.86      0.95 o 
  -4   6   6        2.66        2.81      0.69 o 
  -3   6   6      119.89      115.48      2.46 o 
  -2   6   6       98.20       97.22      2.11 o 
  -1   6   6      276.28      272.37      3.93 o 
   0   6   6      144.64      149.43      2.19 o 
   1   6   6        0.07        0.54      0.23 o 
   2   6   6      177.57      171.17      2.27 o 
   3   6   6       32.60       36.91      0.91 o 
   4   6   6      154.22      158.18      1.90 o 
   5   6   6       37.20       37.22      0.74 o 
   6   6   6       71.66       75.28      1.10 o 
   7   6   6        3.36        2.98      0.42 o 
   8   6   6       34.47       37.13      1.21 o 
   9   6   6        1.08        1.33      0.51 o 
  10   6   6       64.01       62.12      2.15 o 
  11   6   6        5.45        5.22      0.75 o 
  -5   7   6       20.93       25.04      1.51 o 
  -4   7   6        1.10        3.12      0.78 o 
  -3   7   6        1.27        0.22      0.56 o 
  -2   7   6       18.90       19.66      0.98 o 
  -1   7   6        0.51        0.05      0.30 o 
   0   7   6       22.98       22.83      1.34 o 
   1   7   6       20.52       19.96      0.78 o 
   2   7   6       92.28       90.85      1.70 o 
   3   7   6       15.46       17.02      0.63 o 
   4   7   6        5.64        8.45      0.43 o 
   5   7   6       19.12       19.74      0.72 o 
   6   7   6      122.35      128.92      2.86 o 
   7   7   6      138.47      142.42      2.40 o 
   8   7   6        0.12       -0.27      0.43 o 
   9   7   6        1.63        2.55      0.58 o 
  10   7   6       19.54       19.57      1.05 o 
  -4   8   6       19.30       22.52      1.44 o 
  -3   8   6        9.38       12.18      1.08 o 
  -2   8   6       26.76       23.43      1.28 o 
  -1   8   6        0.08        0.10      0.44 o 
   0   8   6       54.44       45.99      1.08 o 
   1   8   6       61.00       60.98      1.63 o 
   2   8   6       10.59        8.71      0.67 o 
   3   8   6      209.54      184.89      3.32 o 
   4   8   6        2.06        1.92      0.56 o 
   5   8   6      112.00      105.09      2.40 o 
   6   8   6        0.94        0.98      0.49 o 
   7   8   6       94.71       92.64      2.14 o 
   8   8   6       52.75       54.27      1.92 o 
   9   8   6       44.72       53.51      1.97 o 
  10   8   6       10.82       10.62      1.07 o 
  -3   9   6        0.11       -0.92      0.62 o 
  -2   9   6        2.04        1.57      0.70 o 
  -1   9   6        4.36        4.15      0.80 o 
   0   9   6       37.86       30.23      1.47 o 
   1   9   6       28.96       29.19      1.35 o 
   2   9   6       76.49       69.65      1.92 o 
   3   9   6      508.81      463.34      7.81 o 
   4   9   6      129.09      114.56      2.49 o 
   5   9   6      234.66      224.77      4.01 o 
   6   9   6        0.01       -0.74      0.50 o 
   7   9   6       38.83       38.91      1.65 o 
   8   9   6       40.03       38.62      1.70 o 
   9   9   6       73.08       82.64      4.47 o 
  -1  10   6        2.63        3.65      0.81 o 
   0  10   6        0.33       -0.96      0.64 o 
   1  10   6        0.00        0.45      0.62 o 
   2  10   6       31.01       24.55      1.70 o 
   3  10   6        3.67        4.00      0.76 o 
   4  10   6       19.30       12.85      0.88 o 
   5  10   6       22.95       19.62      1.05 o 
   6  10   6        0.05        1.65      0.83 o 
   7  10   6       54.89       56.02      2.57 o 
   8  10   6        0.32        0.04      1.24 o 
   1  11   6        4.38        3.18      0.87 o 
   2  11   6        0.30        0.71      0.66 o 
   3  11   6        3.49        5.59      1.20 o 
   4  11   6        4.94        4.01      1.23 o 
   5  11   6        2.16        1.61      0.86 o 
   6  11   6        2.23        1.75      1.38 o 
  -4  -8   7       46.39       49.25      1.67 o 
  -3  -8   7        0.57        0.88      0.52 o 
  -2  -8   7        5.23        6.51      0.67 o 
  -1  -8   7        0.04        0.18      0.44 o 
   0  -8   7        0.00       -0.60      0.40 o 
   1  -8   7        0.01        0.15      0.37 o 
   2  -8   7        0.12        0.37      0.41 o 
   3  -8   7        1.65        1.21      0.45 o 
  -5  -7   7        6.41        5.16      0.79 o 
  -4  -7   7       98.02       92.09      2.20 o 
  -3  -7   7       17.04       16.11      0.89 o 
  -2  -7   7       65.67       61.41      1.62 o 
  -1  -7   7        6.74        4.56      0.55 o 
   0  -7   7       53.95       47.34      1.31 o 
   1  -7   7        0.87       -0.37      0.33 o 
   2  -7   7       12.29       15.13      0.69 o 
   3  -7   7        2.62        1.84      0.52 o 
   4  -7   7       21.58       20.58      0.85 o 
   5  -7   7        0.42       -0.15      0.44 o 
  -6  -6   7       20.36       22.40      1.29 o 
  -5  -6   7       26.66       22.82      1.33 o 
  -4  -6   7        8.00        8.75      0.90 o 
  -3  -6   7       30.60       25.36      1.05 o 
  -2  -6   7      171.44      156.13      2.86 o 
  -1  -6   7       16.85       18.80      0.75 o 
   0  -6   7      138.30      128.36      1.90 o 
   1  -6   7        0.50       -0.36      0.24 o 
   2  -6   7       27.70       28.66      0.70 o 
   3  -6   7        0.53        0.00      0.26 o 
   4  -6   7       60.50       58.76      1.65 o 
   5  -6   7        2.22        3.42      0.52 o 
   6  -6   7       32.77       31.88      1.20 o 
  -6  -5   7        0.09        0.39      0.64 o 
  -5  -5   7        8.44       10.07      1.28 o 
  -4  -5   7       32.20       30.56      1.13 o 
  -3  -5   7       41.00       44.17      1.28 o 
  -2  -5   7       41.24       38.93      1.31 o 
  -1  -5   7       13.29       14.17      0.53 o 
   0  -5   7       14.53       12.45      0.46 o 
   1  -5   7        0.23       -0.07      0.19 o 
   2  -5   7       28.32       24.63      0.58 o 
   3  -5   7      215.73      211.83      2.53 o 
   4  -5   7      121.62      130.35      1.86 o 
   5  -5   7       39.38       42.27      1.04 o 
   6  -5   7        2.57        2.62      0.48 o 
   7  -5   7        4.89        4.63      0.59 o 
  -7  -4   7        1.89        1.26      0.76 o 
  -6  -4   7      216.59      223.78      4.65 o 
  -5  -4   7       16.59       13.04      1.36 o 
  -4  -4   7       67.28       73.18      1.76 o 
  -3  -4   7       75.47       72.92      1.21 o 
  -2  -4   7       11.84       12.06      0.64 o 
  -1  -4   7       15.26       13.62      0.44 o 
   0  -4   7       36.37       36.76      0.66 o 
   1  -4   7       33.10       33.97      0.57 o 
   2  -4   7       50.87       49.34      0.75 o 
   3  -4   7      228.86      232.33      2.64 o 
   4  -4   7       37.51       38.71      0.74 o 
   5  -4   7      446.75      459.86      5.41 o 
   6  -4   7       45.81       44.35      0.94 o 
   7  -4   7       30.78       29.56      1.04 o 
   8  -4   7        0.04        0.13      0.44 o 
  -7  -3   7        7.44        5.56      1.02 o 
  -6  -3   7       36.57       40.78      2.07 o 
  -5  -3   7       19.48       19.60      1.39 o 
  -4  -3   7        1.50        0.85      0.45 o 
  -3  -3   7        0.62        0.67      0.22 o 
  -2  -3   7       20.02       17.69      0.50 o 
  -1  -3   7      321.38      327.01      3.38 o 
   0  -3   7      167.34      174.06      1.87 o 
   1  -3   7       36.57       32.54      0.60 o 
   2  -3   7        9.17        8.36      0.44 o 
   3  -3   7        7.88        7.14      0.40 o 
   4  -3   7      468.04      460.20      6.53 o 
   5  -3   7       40.09       42.26      0.77 o 
   6  -3   7        2.10        2.83      0.32 o 
   7  -3   7       10.19        9.60      1.10 o 
   8  -3   7       12.98       13.73      0.76 o 
   9  -3   7        0.34       -0.36      0.46 o 
  -7  -2   7        1.51        2.35      0.73 o 
  -6  -2   7        0.22       -0.23      0.56 o 
  -5  -2   7       16.76       16.90      0.99 o 
  -4  -2   7      159.56      162.99      2.60 o 
  -3  -2   7      205.58      205.87      2.48 o 
  -2  -2   7       69.74       66.01      0.97 o 
  -1  -2   7       46.89       47.66      0.71 o 
   0  -2   7        3.90        2.23      0.15 o 
   1  -2   7      149.38      165.04      3.37 o 
   2  -2   7       13.24       12.28      0.89 o 
   3  -2   7      807.38      797.35     22.98 o 
   4  -2   7        1.19        3.95      0.46 o 
   5  -2   7      273.06      274.66      3.26 o 
   6  -2   7       11.17       10.46      0.41 o 
   7  -2   7       19.08       17.50      0.58 o 
   8  -2   7       13.21       14.24      0.81 o 
   9  -2   7        6.09        5.52      0.62 o 
  -7  -1   7        7.74        6.60      1.04 o 
  -6  -1   7        2.71        3.65      0.68 o 
  -5  -1   7        0.00       -0.48      0.32 o 
  -4  -1   7        6.79        8.26      0.47 o 
  -3  -1   7       96.01       97.70      1.40 o 
  -2  -1   7       10.54       10.13      0.29 o 
  -1  -1   7        1.13        1.17      0.16 o 
   0  -1   7       38.88       35.08      0.50 o 
   1  -1   7      271.83      259.00      7.96 o 
   2  -1   7       34.90       40.23      1.51 o 
   3  -1   7       14.34       14.89      1.41 o 
   4  -1   7        0.33        0.66      0.73 o 
   5  -1   7       72.59       73.30      1.40 o 
   6  -1   7        7.87        8.64      0.34 o 
   7  -1   7        0.03        0.22      0.24 o 
   8  -1   7        4.17        2.75      0.67 o 
   9  -1   7        0.08        0.16      0.43 o 
  10  -1   7        9.40       13.24      0.87 o 
  -7   0   7       20.21       20.10      1.54 o 
  -6   0   7       23.08       21.82      1.52 o 
  -5   0   7       23.19       24.08      0.95 o 
  -4   0   7       15.00       12.77      0.55 o 
  -3   0   7        0.00       -0.08      0.18 o 
  -2   0   7        0.91        1.52      0.16 o 
  -1   0   7        0.55        1.34      0.16 o 
   0   0   7       48.41       51.38      0.67 o 
   1   0   7      140.93      151.06      2.23 o 
   2   0   7      225.99      227.17      5.06 o 
   3   0   7       32.80       33.81      2.03 o 
   4   0   7       33.35       36.23      2.21 o 
   5   0   7        0.35        0.37      0.18 o 
   6   0   7       29.20       30.04      0.57 o 
   7   0   7        0.42        1.00      0.24 o 
   8   0   7       70.75       66.34      1.37 o 
   9   0   7        0.07        0.37      0.42 o 
  10   0   7       41.30       40.31      1.36 o 
  -7   1   7        7.65        8.12      1.15 o 
  -6   1   7       22.89       18.88      1.02 o 
  -5   1   7        1.63        1.35      0.42 o 
  -4   1   7       10.39       10.51      0.57 o 
  -3   1   7       37.83       37.90      0.70 o 
  -2   1   7      115.14      124.71      1.65 o 
  -1   1   7      126.97      140.17      1.48 o 
   0   1   7      728.68      805.97      7.76 o 
   1   1   7       52.52       48.77      0.61 o 
   2   1   7      751.12      833.60     13.23 o 
   3   1   7       13.14       11.98      1.21 o 
   4   1   7       87.46       89.45      2.19 o 
   5   1   7        1.66        2.69      0.15 o 
   6   1   7       13.34       15.36      0.37 o 
   7   1   7        0.27        0.27      0.20 o 
   8   1   7       35.38       33.22      0.84 o 
   9   1   7        1.48        1.01      0.39 o 
  10   1   7       39.69       35.73      1.14 o 
  -7   2   7        1.76        2.34      1.35 o 
  -6   2   7       23.92       24.88      1.72 o 
  -5   2   7        4.91        4.78      0.59 o 
  -4   2   7       36.37       39.02      1.18 o 
  -3   2   7        4.45        5.12      0.34 o 
  -2   2   7       69.01       71.13      1.04 o 
  -1   2   7       60.99       55.84      0.80 o 
   0   2   7       31.73       38.97      0.58 o 
   1   2   7        7.14        9.06      0.29 o 
   2   2   7      927.65     1022.59      9.72 o 
   3   2   7      133.68      126.19      1.45 o 
   4   2   7      178.95      216.20      2.38 o 
   5   2   7      149.39      151.72      1.92 o 
   6   2   7       30.02       29.16      0.61 o 
   7   2   7      180.14      202.65      2.46 o 
   8   2   7        1.14        0.97      0.35 o 
   9   2   7       17.29       18.96      0.88 o 
  10   2   7       32.77       31.69      1.22 o 
  11   2   7        5.35        5.61      0.73 o 
  -7   3   7       19.67       21.03      2.52 o 
  -6   3   7        0.04        0.47      0.68 o 
  -5   3   7        4.46        4.84      0.63 o 
  -4   3   7       82.51       82.64      1.88 o 
  -3   3   7      131.56      131.82      2.17 o 
  -2   3   7       29.79       31.39      0.66 o 
  -1   3   7        5.37        6.52      0.29 o 
   0   3   7        7.79        9.99      0.39 o 
   1   3   7       53.08       50.67      0.66 o 
   2   3   7      179.08      181.98      2.07 o 
   3   3   7       58.50       56.69      0.87 o 
   4   3   7       52.75       54.83      0.82 o 
   5   3   7       47.78       50.78      0.81 o 
   6   3   7      129.25      129.15      1.69 o 
   7   3   7       54.43       55.76      0.98 o 
   8   3   7       26.74       23.91      0.81 o 
   9   3   7       85.56       79.35      1.85 o 
  10   3   7        3.40        4.09      0.61 o 
  11   3   7       25.57       27.50      1.75 o 
  -6   4   7       15.70       14.73      1.53 o 
  -5   4   7      111.49      120.10      2.60 o 
  -4   4   7        6.02        8.14      0.79 o 
  -3   4   7        4.37        6.27      0.50 o 
  -2   4   7      577.64      606.31      7.10 o 
  -1   4   7        4.91        7.07      0.32 o 
   0   4   7       60.44       61.14      0.94 o 
   1   4   7        6.09        3.90      0.44 o 
   2   4   7       85.33       91.16      1.32 o 
   3   4   7        1.91        1.25      0.20 o 
   4   4   7       72.30       63.32      0.88 o 
   5   4   7        9.85        9.41      0.37 o 
   6   4   7        7.58        7.79      0.37 o 
   7   4   7       24.38       19.76      0.66 o 
   8   4   7       10.26       10.60      0.67 o 
   9   4   7       55.16       52.74      1.48 o 
  10   4   7        1.72        1.67      0.56 o 
  11   4   7       14.26       10.34      0.85 o 
  -6   5   7        5.29        5.55      1.72 o 
  -5   5   7       74.75       73.99      3.00 o 
  -4   5   7        8.75        7.54      1.04 o 
  -3   5   7      338.20      341.00      5.46 o 
  -2   5   7        1.82        1.49      0.42 o 
  -1   5   7       47.07       46.67      0.94 o 
   0   5   7      360.83      365.52      4.17 o 
   1   5   7        0.97        1.48      0.25 o 
   2   5   7      393.00      395.49      4.38 o 
   3   5   7       25.71       21.24      0.61 o 
   4   5   7      306.12      303.01      3.74 o 
   5   5   7       33.43       34.05      1.15 o 
   6   5   7       99.52      100.43      1.51 o 
   7   5   7       88.68       86.23      1.87 o 
   8   5   7        2.49        1.97      0.57 o 
   9   5   7        0.48       -0.28      0.44 o 
  10   5   7       23.55       20.64      1.01 o 
  11   5   7        0.96        0.35      0.58 o 
  -5   6   7        0.76        0.50      1.31 o 
  -4   6   7       10.49        9.82      1.20 o 
  -3   6   7        7.36        7.53      0.72 o 
  -2   6   7       76.85       68.54      1.74 o 
  -1   6   7      245.78      235.94      3.39 o 
   0   6   7        2.19        2.97      0.46 o 
   1   6   7      128.05      126.01      1.79 o 
   2   6   7        4.04        4.67      0.35 o 
   3   6   7       18.69       20.38      0.60 o 
   4   6   7        6.49        7.12      0.36 o 
   5   6   7       12.87       13.05      0.45 o 
   6   6   7       84.23       86.51      1.48 o 
   7   6   7        0.01       -0.14      0.30 o 
   8   6   7       30.99       27.94      1.27 o 
   9   6   7        0.46       -0.02      0.48 o 
  10   6   7        0.37       -0.40      0.52 o 
  -4   7   7        1.29        1.15      0.97 o 
  -3   7   7        1.96        0.25      0.60 o 
  -2   7   7        0.54        0.50      0.49 o 
  -1   7   7        0.31       -0.59      0.40 o 
   0   7   7        2.55        2.04      0.48 o 
   1   7   7        8.67        7.34      0.67 o 
   2   7   7        2.85        3.55      0.55 o 
   3   7   7        8.84        7.52      0.51 o 
   4   7   7        2.84        3.90      0.46 o 
   5   7   7      186.29      187.38      2.60 o 
   6   7   7      194.86      204.39      3.09 o 
   7   7   7       37.12       41.41      1.28 o 
   8   7   7       17.63       17.31      1.00 o 
   9   7   7        0.76        0.27      0.58 o 
  10   7   7       20.39       23.11      1.13 o 
  -3   8   7        1.00        1.02      0.94 o 
  -2   8   7        1.32        0.18      0.62 o 
  -1   8   7        7.81        8.94      0.77 o 
   0   8   7        7.98        8.75      0.71 o 
   1   8   7       51.17       49.57      1.44 o 
   2   8   7        0.62        0.32      0.51 o 
   3   8   7       16.62       13.94      0.79 o 
   4   8   7        1.18        0.96      0.43 o 
   5   8   7        3.88        3.42      0.54 o 
   6   8   7       16.43       17.07      0.87 o 
   7   8   7       37.78       39.15      1.56 o 
   8   8   7        1.04        1.09      0.78 o 
   9   8   7       12.23        9.61      1.21 o 
  10   8   7       16.41       18.24      1.26 o 
  -2   9   7       10.41       10.47      1.38 o 
  -1   9   7        0.27        0.55      0.91 o 
   0   9   7        0.21        0.04      0.70 o 
   1   9   7        9.66        8.52      0.88 o 
   2   9   7       43.43       44.68      1.43 o 
   3   9   7       15.05       15.35      0.89 o 
   4   9   7       60.89       62.66      2.45 o 
   5   9   7       73.05       75.77      1.92 o 
   6   9   7        7.68        6.87      0.86 o 
   7   9   7        0.04       -0.43      0.87 o 
   8   9   7        1.55        2.50      0.91 o 
   9   9   7       12.91       14.27      1.73 o 
   0  10   7        8.23        4.89      1.12 o 
   1  10   7        7.41       13.91      1.45 o 
   2  10   7        1.99        0.89      0.64 o 
   3  10   7        7.46       12.03      0.89 o 
   4  10   7        3.28        3.55      0.74 o 
   5  10   7        1.58        1.11      0.99 o 
   6  10   7       12.60        7.88      0.93 o 
   7  10   7        0.93       -0.07      0.78 o 
   8  10   7       36.61       29.54      2.78 o 
   2  11   7        1.25        1.48      1.90 o 
   3  11   7       17.89       14.00      1.48 o 
   4  11   7        8.52        8.02      1.22 o 
   5  11   7       14.06       16.77      1.54 o 
   6  11   7        2.76        0.64      1.24 o 
  -2  -8   8        2.69        2.03      0.56 o 
  -1  -8   8        0.04       -0.66      0.44 o 
   0  -8   8        5.56        3.75      0.57 o 
   1  -8   8        1.99        1.86      0.46 o 
  -4  -7   8       17.91       14.93      0.94 o 
  -3  -7   8        4.24        3.11      0.60 o 
  -2  -7   8        2.70        3.05      0.55 o 
  -1  -7   8        4.44        2.68      0.50 o 
   0  -7   8       19.84       23.01      0.93 o 
   1  -7   8        0.33       -0.49      0.39 o 
   2  -7   8       44.94       52.21      1.35 o 
   3  -7   8       14.94       16.37      0.90 o 
   4  -7   8       64.82       69.93      1.53 o 
  -5  -6   8        0.05       -0.80      0.54 o 
  -4  -6   8       10.03        9.10      0.76 o 
  -3  -6   8        2.68        1.66      0.50 o 
  -2  -6   8        2.98        3.29      0.69 o 
  -1  -6   8        0.00       -0.52      0.36 o 
   0  -6   8       47.46       41.10      1.38 o 
   1  -6   8        1.76        2.14      0.37 o 
   2  -6   8       79.90       78.29      1.21 o 
   3  -6   8       41.64       45.44      0.85 o 
   4  -6   8       19.35       18.32      0.76 o 
   5  -6   8       33.18       38.59      1.49 o 
  -6  -5   8       42.06       48.16      1.83 o 
  -5  -5   8        0.28       -0.16      0.55 o 
  -4  -5   8       52.26       48.31      1.45 o 
  -3  -5   8        0.05       -0.11      0.44 o 
  -2  -5   8      146.59      148.62      2.70 o 
  -1  -5   8        4.15        3.78      0.36 o 
   0  -5   8      359.76      343.38      4.15 o 
   1  -5   8        6.16        6.25      0.31 o 
   2  -5   8       75.30       67.63      1.12 o 
   3  -5   8       23.73       25.99      0.80 o 
   4  -5   8       81.44       79.09      1.53 o 
   5  -5   8       17.84       19.09      0.60 o 
   6  -5   8      168.92      185.85      4.90 o 
   7  -5   8        0.41        1.22      0.46 o 
  -6  -4   8       36.26       41.38      1.69 o 
  -5  -4   8      110.01      112.64      2.79 o 
  -4  -4   8        6.73        7.29      0.88 o 
  -3  -4   8      109.90      109.45      2.21 o 
  -2  -4   8       27.41       32.63      0.83 o 
  -1  -4   8       36.72       38.71      0.76 o 
   0  -4   8        0.32        1.30      0.21 o 
   1  -4   8      125.65      129.88      2.00 o 
   2  -4   8       42.20       42.61      0.90 o 
   3  -4   8       63.64       61.95      1.19 o 
   4  -4   8       40.27       41.69      1.02 o 
   5  -4   8      100.07      102.69      1.95 o 
   6  -4   8        7.39        7.48      0.37 o 
   7  -4   8        7.80        5.69      0.53 o 
   8  -4   8       16.59       17.84      0.87 o 
  -6  -3   8       58.78       59.35      2.01 o 
  -5  -3   8      336.14      336.01      6.26 o 
  -4  -3   8       29.00       35.78      1.39 o 
  -3  -3   8     1185.38     1212.41     16.77 o 
  -2  -3   8      426.53      442.05      4.88 o 
  -1  -3   8      473.36      474.05      5.11 o 
   0  -3   8      698.08      687.54      7.16 o 
   1  -3   8       25.54       29.66      0.61 o 
   2  -3   8      728.98      752.16     12.28 o 
   3  -3   8       28.36       27.00      0.79 o 
   4  -3   8       27.26       30.37      0.74 o 
   5  -3   8       57.43       60.97      1.27 o 
   6  -3   8        0.06       -0.23      0.24 o 
   7  -3   8        0.49        0.31      0.34 o 
   8  -3   8        0.23        0.64      0.45 o 
  -7  -2   8        0.09       -0.82      0.64 o 
  -6  -2   8        0.03       -0.85      0.57 o 
  -5  -2   8       39.01       32.49      1.63 o 
  -4  -2   8        8.15        7.84      0.75 o 
  -3  -2   8      563.63      561.49      6.66 o 
  -2  -2   8       31.87       32.65      0.83 o 
  -1  -2   8      372.03      354.08      3.63 o 
   0  -2   8      152.83      149.35      1.62 o 
   1  -2   8       22.71       24.31      0.88 o 
   2  -2   8      281.81      258.79      5.96 o 
   3  -2   8       20.82       20.12      1.81 o 
   4  -2   8        1.26        1.30      1.25 o 
   5  -2   8       20.11       24.71      0.68 o 
   6  -2   8       51.90       48.56      1.13 o 
   7  -2   8       53.80       63.83      1.09 o 
   8  -2   8        1.00        1.18      0.43 o 
   9  -2   8        0.04       -0.39      0.46 o 
  -7  -1   8        4.70        5.10      1.05 o 
  -6  -1   8        0.16       -0.04      0.71 o 
  -5  -1   8        0.39       -0.67      0.45 o 
  -4  -1   8       78.05       69.56      1.90 o 
  -3  -1   8       34.64       34.21      0.75 o 
  -2  -1   8      183.33      188.04      2.16 o 
  -1  -1   8      138.99      136.10      1.58 o 
   0  -1   8        4.89        5.32      0.20 o 
   1  -1   8       65.77       61.45      1.23 o 
   2  -1   8        4.47        5.60      0.71 o 
   3  -1   8       21.44       22.95      1.90 o 
   4  -1   8      235.50      227.45      7.80 o 
   5  -1   8      155.08      159.38      3.78 o 
   6  -1   8       17.61       15.27      0.59 o 
   7  -1   8       40.76       42.13      0.98 o 
   8  -1   8       11.02       10.23      0.60 o 
   9  -1   8       22.69       26.55      1.03 o 
  10  -1   8        4.72        5.04      0.64 o 
  -7   0   8        0.10       -0.76      0.79 o 
  -6   0   8        4.19        5.75      0.96 o 
  -5   0   8        1.15        1.71      0.71 o 
  -4   0   8      124.90      127.87      3.47 o 
  -3   0   8       87.44       87.11      1.36 o 
  -2   0   8      347.70      357.94      4.21 o 
  -1   0   8      166.97      168.60      1.81 o 
   0   0   8        1.70        2.64      0.17 o 
   1   0   8       59.61       64.65      1.30 o 
   2   0   8        4.86        3.41      0.86 o 
   3   0   8       23.41       20.67      1.72 o 
   4   0   8       20.63       18.31      1.68 o 
   5   0   8      151.76      145.38      5.57 o 
   6   0   8        8.56        9.85      0.46 o 
   7   0   8        0.42        0.76      0.23 o 
   8   0   8        0.06       -0.31      0.26 o 
   9   0   8       12.37       12.96      0.74 o 
  10   0   8        0.44        0.62      0.48 o 
  -6   1   8       13.21       15.04      1.64 o 
  -5   1   8       42.13       42.36      1.97 o 
  -4   1   8       14.49       13.21      0.76 o 
  -3   1   8       12.24       10.48      0.57 o 
  -2   1   8       15.08       16.39      0.49 o 
  -1   1   8      241.84      250.46      2.87 o 
   0   1   8      458.37      484.92      4.79 o 
   1   1   8      258.31      279.00      2.79 o 
   2   1   8       67.55       77.92      1.45 o 
   3   1   8      240.66      254.60      8.36 o 
   4   1   8       10.88        8.98      0.53 o 
   5   1   8       22.22       22.18      0.73 o 
   6   1   8        0.43        0.42      0.16 o 
   7   1   8        1.41        1.81      0.24 o 
   8   1   8        8.47       10.96      0.64 o 
   9   1   8       14.36       11.68      0.71 o 
  10   1   8       12.29       11.29      1.00 o 
  -6   2   8        2.91        3.15      0.94 o 
  -5   2   8       87.60       93.59      3.09 o 
  -4   2   8       13.60       14.62      1.24 o 
  -3   2   8       28.72       32.54      0.83 o 
  -2   2   8        0.48        0.86      0.22 o 
  -1   2   8        4.36        3.88      0.21 o 
   0   2   8      227.52      229.90      2.62 o 
   1   2   8      223.95      238.26      2.64 o 
   2   2   8       82.63       88.17      1.07 o 
   3   2   8        7.73        6.48      0.23 o 
   4   2   8      142.50      151.59      2.23 o 
   5   2   8       38.96       36.40      0.58 o 
   6   2   8       92.20       92.61      1.23 o 
   7   2   8        8.17        8.08      0.39 o 
   8   2   8       98.97       92.70      1.52 o 
   9   2   8        0.03        0.69      0.44 o 
  10   2   8       51.05       47.71      1.28 o 
  -6   3   8       29.31       29.94      3.75 o 
  -5   3   8       77.76       89.18      3.09 o 
  -4   3   8       19.58       22.14      1.17 o 
  -3   3   8       35.09       38.65      1.02 o 
  -2   3   8       12.90       15.68      0.57 o 
  -1   3   8        1.57        1.20      0.19 o 
   0   3   8      144.09      147.21      2.33 o 
   1   3   8      106.81      108.97      1.39 o 
   2   3   8      171.26      160.39      1.75 o 
   3   3   8       71.99       70.26      1.03 o 
   4   3   8       18.09       17.57      0.42 o 
   5   3   8       56.30       57.27      0.87 o 
   6   3   8        0.27        0.70      0.21 o 
   7   3   8        0.23        0.39      0.25 o 
   8   3   8      119.91      113.58      1.97 o 
   9   3   8        0.17        0.15      0.42 o 
  10   3   8      118.21      106.17      2.33 o 
  11   3   8        1.16        1.90      0.61 o 
  -5   4   8        0.01        1.36      0.90 o 
  -4   4   8      550.07      554.56      9.72 o 
  -3   4   8        1.14        1.37      0.50 o 
  -2   4   8      143.40      147.77      2.19 o 
  -1   4   8       18.36       19.88      0.68 o 
   0   4   8        0.31        0.49      0.14 o 
   1   4   8       61.95       61.46      1.04 o 
   2   4   8        2.46        3.31      0.22 o 
   3   4   8       67.74       68.45      0.98 o 
   4   4   8        2.40        2.24      0.25 o 
   5   4   8      264.24      255.98      2.96 o 
   6   4   8        9.77        7.93      0.38 o 
   7   4   8        5.68        6.33      0.41 o 
   8   4   8       14.75       13.25      0.83 o 
   9   4   8        1.05        0.34      0.44 o 
  10   4   8        3.51        3.22      0.60 o 
  11   4   8        4.27        2.95      0.65 o 
  -5   5   8       14.83       16.70      2.32 o 
  -4   5   8      212.62      230.08      4.85 o 
  -3   5   8      186.14      189.30      3.50 o 
  -2   5   8      586.98      603.76      8.88 o 
  -1   5   8      644.20      667.88      9.84 o 
   0   5   8      208.13      196.79      2.34 o 
   1   5   8      824.58      816.82      9.36 o 
   2   5   8       36.96       38.13      1.16 o 
   3   5   8      132.62      139.71      1.93 o 
   4   5   8      470.04      466.41      5.06 o 
   5   5   8        7.55        6.87      0.35 o 
   6   5   8      459.45      464.33      5.15 o 
   7   5   8        0.06       -0.58      0.38 o 
   8   5   8       16.56       14.23      1.12 o 
   9   5   8        4.10        4.47      0.77 o 
  10   5   8        0.79        0.18      0.51 o 
  -4   6   8        8.63        6.22      1.19 o 
  -3   6   8        0.57       -0.92      0.61 o 
  -2   6   8        0.17       -0.70      0.47 o 
  -1   6   8       22.08       20.71      0.98 o 
   0   6   8        4.99        1.31      0.73 o 
   1   6   8      138.22      147.05      2.39 o 
   2   6   8        3.12        2.35      0.34 o 
   3   6   8      563.93      555.22      6.22 o 
   4   6   8        1.55        1.54      0.37 o 
   5   6   8      104.80       99.87      2.05 o 
   6   6   8       80.33       87.65      2.01 o 
   7   6   8       36.62       37.54      1.43 o 
   8   6   8      171.69      179.84      4.33 o 
   9   6   8        6.32        5.47      0.78 o 
  10   6   8        2.22        0.98      0.59 o 
  -3   7   8       12.87       12.46      1.43 o 
  -2   7   8       18.80       18.03      1.18 o 
  -1   7   8       42.29       42.71      2.04 o 
   0   7   8       49.15       44.67      1.36 o 
   1   7   8       33.54       26.78      1.03 o 
   2   7   8        4.49        1.96      0.45 o 
   3   7   8       19.59       19.57      0.90 o 
   4   7   8       14.69       17.94      0.98 o 
   5   7   8       93.32       98.01      1.82 o 
   6   7   8       25.22       24.36      1.47 o 
   7   7   8      307.20      292.68      6.78 o 
   8   7   8        0.70        0.72      0.58 o 
   9   7   8       14.07       13.85      1.02 o 
  10   7   8       26.75       28.31      1.25 o 
  -2   8   8        1.72        2.14      0.97 o 
  -1   8   8        7.21        3.63      0.78 o 
   0   8   8        0.65        0.43      0.47 o 
   1   8   8       23.39       24.28      1.05 o 
   2   8   8       43.85       39.14      1.29 o 
   3   8   8       63.45       63.83      1.64 o 
   4   8   8        0.97        0.38      0.41 o 
   5   8   8        6.77        7.21      0.76 o 
   6   8   8        1.80        2.04      0.74 o 
   7   8   8        5.93        7.09      0.97 o 
   8   8   8        4.28        4.69      0.93 o 
   9   8   8        4.55        4.07      0.93 o 
  -1   9   8       17.26       21.24      1.68 o 
   0   9   8        4.26        5.37      0.85 o 
   1   9   8        5.71        6.94      0.87 o 
   2   9   8        2.10        3.75      0.70 o 
   3   9   8       28.14       25.07      1.29 o 
   4   9   8       18.69       13.05      0.99 o 
   5   9   8        0.01        1.19      0.71 o 
   6   9   8        0.08        1.06      0.73 o 
   7   9   8        5.53        7.64      1.96 o 
   8   9   8        1.85        2.19      0.87 o 
   9   9   8        0.22        0.27      0.86 o 
   0  10   8        0.05        0.55      1.15 o 
   1  10   8       18.65       19.48      1.84 o 
   2  10   8       19.09       19.26      1.57 o 
   3  10   8       20.63       22.37      1.62 o 
   4  10   8       46.57       49.32      3.51 o 
   5  10   8        0.09       -0.35      0.76 o 
   6  10   8        5.86        3.28      1.68 o 
   7  10   8        2.33        2.69      0.92 o 
   4  11   8       15.79       10.41      1.92 o 
  -2  -7   9        4.13        2.93      0.77 o 
  -1  -7   9        1.93        2.02      0.48 o 
   0  -7   9        0.75        1.02      0.41 o 
   1  -7   9        2.62        3.72      0.66 o 
   2  -7   9        0.00       -0.11      0.41 o 
  -4  -6   9        0.15       -0.17      0.49 o 
  -3  -6   9        5.42        6.99      0.67 o 
  -2  -6   9        0.71        0.55      0.44 o 
  -1  -6   9       20.72       25.63      0.95 o 
   0  -6   9        5.51        4.96      0.66 o 
   1  -6   9        1.16        2.05      0.32 o 
   2  -6   9        0.77        0.14      0.35 o 
   3  -6   9        0.27        1.10      0.45 o 
   4  -6   9       36.71       37.49      1.45 o 
   5  -6   9       12.01       11.57      1.11 o 
  -4  -5   9        6.02        5.44      0.66 o 
  -3  -5   9       19.77       18.21      0.97 o 
  -2  -5   9        2.00        1.02      0.42 o 
  -1  -5   9       37.14       40.07      1.00 o 
   0  -5   9       45.70       44.96      0.86 o 
   1  -5   9       35.95       30.63      1.61 o 
   2  -5   9       13.12       11.71      0.74 o 
   3  -5   9        0.76        0.82      0.31 o 
   4  -5   9        5.66        7.30      0.49 o 
   5  -5   9        4.46        4.52      0.51 o 
   6  -5   9       17.57       16.64      0.98 o 
  -5  -4   9        7.08        6.35      0.79 o 
  -4  -4   9        7.06        6.53      0.72 o 
  -3  -4   9        0.51        0.96      0.43 o 
  -2  -4   9       27.18       31.70      1.02 o 
  -1  -4   9        0.38       -0.35      0.23 o 
   0  -4   9      121.81      106.85      1.76 o 
   1  -4   9       29.92       22.91      0.75 o 
   2  -4   9      159.49      137.02      2.09 o 
   3  -4   9       19.20       19.82      0.91 o 
   4  -4   9       29.46       28.98      0.81 o 
   5  -4   9        0.77        1.04      0.33 o 
   6  -4   9       12.26       14.58      1.19 o 
   7  -4   9        4.17        3.67      0.64 o 
  -6  -3   9       89.22      104.92      3.20 o 
  -5  -3   9        0.05        1.49      0.64 o 
  -4  -3   9      156.89      159.20      3.41 o 
  -3  -3   9       46.00       46.39      1.33 o 
  -2  -3   9      199.08      202.53      2.78 o 
  -1  -3   9      116.38      116.44      1.67 o 
   0  -3   9      235.09      213.99      2.97 o 
   1  -3   9       57.48       65.71      1.10 o 
   2  -3   9       30.37       27.17      0.97 o 
   3  -3   9       80.29       76.57      2.00 o 
   4  -3   9        1.92        0.63      0.25 o 
   5  -3   9       58.71       55.57      1.16 o 
   6  -3   9        1.99        1.23      0.36 o 
   7  -3   9        7.76        7.24      0.57 o 
   8  -3   9       15.90       18.35      1.06 o 
  -6  -2   9       22.37       25.47      1.38 o 
  -5  -2   9       32.71       34.20      1.48 o 
  -4  -2   9       16.92       17.70      1.08 o 
  -3  -2   9       16.01       14.20      1.07 o 
  -2  -2   9       34.90       36.96      0.88 o 
  -1  -2   9      274.38      279.54      3.30 o 
   0  -2   9      151.59      149.61      2.16 o 
   1  -2   9      723.91      728.36     10.02 o 
   2  -2   9       18.94       15.07      2.37 o 
   3  -2   9      984.93      937.63     18.92 o 
   4  -2   9      277.08      288.79      9.81 o 
   5  -2   9      746.27      760.09     10.52 o 
   6  -2   9      345.46      354.20      5.25 o 
   7  -2   9       45.12       46.02      1.21 o 
   8  -2   9      117.70      122.79      2.86 o 
   9  -2   9        1.64        1.20      0.45 o 
  -6  -1   9        5.96        5.13      1.04 o 
  -5  -1   9        3.58        3.85      0.70 o 
  -4  -1   9        7.55        7.84      0.94 o 
  -3  -1   9       44.25       38.51      1.37 o 
  -2  -1   9        0.01       -0.42      0.28 o 
  -1  -1   9      142.75      131.68      1.69 o 
   0  -1   9       10.92        8.96      0.32 o 
   1  -1   9       53.03       44.48      1.04 o 
   2  -1   9        3.92        2.56      1.26 o 
   3  -1   9      375.65      366.01      8.05 o 
   4  -1   9        3.40        3.53      1.17 o 
   5  -1   9      913.25      918.10     18.25 o 
   6  -1   9       58.07       62.34      1.25 o 
   7  -1   9      175.19      179.30      2.99 o 
   8  -1   9      187.93      202.61      2.96 o 
   9  -1   9        8.47       10.93      0.68 o 
  -6   0   9        6.71        6.46      1.46 o 
  -5   0   9        8.12       11.60      1.42 o 
  -4   0   9       36.61       33.26      1.61 o 
  -3   0   9      103.37      107.48      2.47 o 
  -2   0   9      771.61      800.31      9.14 o 
  -1   0   9        2.16        3.02      0.29 o 
   0   0   9      257.94      261.12      2.70 o 
   1   0   9       55.39       52.75      0.85 o 
   2   0   9       10.80        9.44      1.10 o 
   3   0   9        0.40       -0.40      0.41 o 
   5   0   9        0.34        1.28      0.97 o 
   6   0   9      186.50      190.86      2.95 o 
   7   0   9        4.01        6.59      0.47 o 
   8   0   9        5.73        6.00      0.44 o 
   9   0   9        0.64        0.86      0.41 o 
  10   0   9        8.68        6.64      0.65 o 
  -6   1   9        1.38        0.05      0.86 o 
  -5   1   9       57.93       61.47      2.43 o 
  -4   1   9       70.04       71.14      4.03 o 
  -3   1   9        4.59        4.96      0.77 o 
  -2   1   9       97.36      106.60      2.16 o 
  -1   1   9        3.81        4.54      0.33 o 
   0   1   9       84.86       87.25      1.18 o 
   1   1   9       29.84       28.60      0.46 o 
   2   1   9       79.91       79.22      1.54 o 
   3   1   9        8.42        9.26      0.92 o 
   4   1   9      203.28      199.78      7.12 o 
   5   1   9      161.12      155.63      4.20 o 
   6   1   9       87.90       86.36      1.56 o 
   7   1   9       63.55       56.40      1.04 o 
   8   1   9        0.02       -0.26      0.25 o 
   9   1   9        0.03       -0.23      0.38 o 
  10   1   9        0.25       -0.23      0.44 o 
  -6   2   9       45.77       46.27      2.31 o 
  -5   2   9       21.67       23.67      2.31 o 
  -4   2   9       71.12       74.97      2.61 o 
  -3   2   9       44.88       46.85      1.89 o 
  -2   2   9       25.63       28.15      0.96 o 
  -1   2   9       16.72       20.49      0.81 o 
   0   2   9        1.40        1.20      0.21 o 
   1   2   9       58.93       55.92      0.83 o 
   2   2   9        1.32        1.21      0.19 o 
   3   2   9       54.54       55.42      0.99 o 
   4   2   9        2.30        2.96      0.32 o 
   5   2   9        2.61        2.41      0.34 o 
   6   2   9       44.24       41.75      0.81 o 
   7   2   9       23.51       24.28      0.58 o 
   8   2   9       75.39       72.43      1.36 o 
   9   2   9       25.74       26.90      0.86 o 
  10   2   9        7.09        6.00      0.55 o 
  -5   3   9        0.33        0.45      0.80 o 
  -4   3   9        3.83        3.70      0.89 o 
  -3   3   9       63.10       62.14      2.27 o 
  -2   3   9      107.08      106.90      2.08 o 
  -1   3   9        8.54       11.79      0.43 o 
   0   3   9        0.32        0.22      0.22 o 
   1   3   9       58.90       56.55      1.07 o 
   2   3   9       60.60       67.29      0.95 o 
   3   3   9      478.50      471.23      4.63 o 
   4   3   9      126.30      126.37      1.55 o 
   5   3   9       68.33       69.30      0.99 o 
   6   3   9        0.02       -0.15      0.20 o 
   7   3   9       15.54       14.86      0.57 o 
   8   3   9        1.65        1.24      0.40 o 
   9   3   9       54.93       49.88      1.38 o 
  10   3   9       34.46       33.07      1.21 o 
  -5   4   9        0.17       -0.32      0.80 o 
  -4   4   9       80.76       87.50      3.05 o 
  -3   4   9        2.12        3.77      0.85 o 
  -2   4   9       77.00       72.07      2.45 o 
  -1   4   9       51.03       52.99      1.14 o 
   0   4   9        0.47        0.14      0.18 o 
   1   4   9       57.62       52.92      0.86 o 
   2   4   9       10.04       10.96      0.53 o 
   3   4   9       87.73       80.93      1.12 o 
   4   4   9       34.06       30.52      0.76 o 
   5   4   9       12.71       13.70      0.46 o 
   6   4   9        0.02        0.33      0.25 o 
   7   4   9        2.53        1.57      0.34 o 
   8   4   9        1.20        0.81      0.48 o 
   9   4   9        3.73        3.02      0.53 o 
  10   4   9        0.73        1.53      0.53 o 
  -4   5   9        2.80        3.73      1.02 o 
  -3   5   9      126.77      128.62      3.84 o 
  -2   5   9       62.99       60.51      2.36 o 
  -1   5   9      118.75      113.41      2.70 o 
   0   5   9      263.79      271.09      4.46 o 
   1   5   9        1.91        2.38      0.41 o 
   2   5   9      565.86      568.62      9.24 o 
   3   5   9        0.01        0.33      0.28 o 
   4   5   9      374.02      359.10      4.35 o 
   5   5   9      125.35      130.19      2.33 o 
   6   5   9        8.16        9.63      0.58 o 
   7   5   9        1.88        0.25      0.49 o 
   8   5   9        0.35       -0.71      0.47 o 
   9   5   9        0.18       -0.77      0.88 o 
  10   5   9        5.51        6.76      0.72 o 
  -4   6   9        0.04       -0.11      1.13 o 
  -3   6   9       24.94       23.11      1.62 o 
  -2   6   9        5.89        5.18      0.97 o 
  -1   6   9       92.94       97.46      4.19 o 
   0   6   9      328.13      316.77      5.87 o 
   1   6   9      204.58      221.09      3.31 o 
   2   6   9      749.95      706.95     10.12 o 
   3   6   9        0.15        0.98      0.35 o 
   4   6   9      598.34      607.66      7.10 o 
   5   6   9      721.97      744.05     16.09 o 
   6   6   9      504.26      497.87     10.39 o 
   7   6   9      320.50      340.65      6.22 o 
   8   6   9        2.60        2.43      0.67 o 
   9   6   9      112.39      114.88      2.85 o 
  10   6   9       35.39       39.56      1.43 o 
  -3   7   9        0.36        0.38      1.26 o 
  -2   7   9        1.03       -0.34      0.76 o 
  -1   7   9        0.08       -0.90      0.60 o 
   0   7   9        4.51        3.38      0.88 o 
   1   7   9       55.56       45.23      1.98 o 
   2   7   9       28.14       26.41      1.25 o 
   3   7   9       37.19       31.81      1.61 o 
   4   7   9      134.98      136.74      3.70 o 
   5   7   9       14.22       11.47      1.04 o 
   6   7   9       15.55       16.10      1.17 o 
   7   7   9      204.48      206.58      5.20 o 
   8   7   9        2.37        2.74      0.69 o 
   9   7   9      181.03      188.39      4.06 o 
  10   7   9       13.57       15.93      1.00 o 
  -2   8   9        4.50        5.32      1.61 o 
  -1   8   9        0.01        0.26      0.76 o 
   0   8   9        4.02        4.40      1.50 o 
   1   8   9        1.43        1.23      0.73 o 
   2   8   9       23.43       17.20      1.29 o 
   3   8   9       14.36        7.54      0.95 o 
   4   8   9       55.99       54.32      2.16 o 
   5   8   9       42.51       39.71      1.83 o 
   6   8   9       50.83       53.70      2.18 o 
   7   8   9        5.23        5.99      0.93 o 
   8   8   9       22.27       21.11      1.57 o 
   9   8   9        4.62        3.82      1.63 o 
   0   9   9       16.02       13.00      2.20 o 
   1   9   9        3.71        4.65      1.11 o 
   2   9   9        1.32        2.90      0.86 o 
   3   9   9        5.11        1.79      0.77 o 
   4   9   9        4.26        5.55      0.90 o 
   5   9   9        1.12        0.46      0.78 o 
   6   9   9        0.31        0.78      1.41 o 
   7   9   9       20.12       18.58      1.82 o 
   8   9   9        4.70        4.74      1.25 o 
   2  10   9        0.48        0.29      0.77 o 
   3  10   9        0.28        1.41      0.86 o 
   4  10   9        0.40        0.28      0.71 o 
   5  10   9        0.48        1.11      0.78 o 
   6  10   9        0.78        1.74      1.00 o 
   7  10   9        5.53        5.84      1.10 o 
  -2  -6  10        0.56        2.12      0.49 o 
  -1  -6  10        2.42        2.62      0.44 o 
   0  -6  10       10.15        9.85      0.89 o 
   1  -6  10       23.68       27.26      1.18 o 
   2  -6  10        0.29        0.36      0.44 o 
   3  -6  10        0.23       -0.15      0.44 o 
  -3  -5  10        3.45        3.77      0.65 o 
  -2  -5  10        6.94        5.56      0.56 o 
  -1  -5  10        1.02        1.58      0.37 o 
   0  -5  10        0.89        0.28      0.38 o 
   1  -5  10        1.23        0.84      0.40 o 
   2  -5  10        0.94        0.65      0.31 o 
   3  -5  10        1.73        1.54      0.34 o 
   4  -5  10        2.97        3.23      0.40 o 
   5  -5  10        0.29       -0.49      0.48 o 
  -4  -4  10       11.65       12.46      0.90 o 
  -3  -4  10        4.78        4.62      0.57 o 
  -2  -4  10        0.00        0.59      0.38 o 
  -1  -4  10        1.22        0.48      0.23 o 
   0  -4  10       46.82       43.58      1.13 o 
   1  -4  10        0.04       -0.30      0.36 o 
   2  -4  10       13.66       13.19      0.52 o 
   3  -4  10        3.13        3.28      0.32 o 
   4  -4  10        8.68        6.23      0.40 o 
   5  -4  10       24.33       24.39      0.75 o 
   6  -4  10        0.34        0.59      0.45 o 
  -4  -3  10        0.13        0.22      0.51 o 
  -3  -3  10       18.39       19.47      0.90 o 
  -2  -3  10        2.39        1.35      0.44 o 
  -1  -3  10       90.08       88.37      1.36 o 
   0  -3  10       25.63       25.04      0.81 o 
   1  -3  10      101.61       81.37      1.50 o 
   2  -3  10       32.15       27.39      0.62 o 
   3  -3  10        0.03        0.30      0.33 o 
   4  -3  10        3.35        2.15      0.32 o 
   5  -3  10        8.52        7.96      0.42 o 
   6  -3  10       37.03       37.88      1.00 o 
   7  -3  10        2.21        2.69      0.56 o 
  -5  -2  10        1.30        1.88      0.68 o 
  -4  -2  10       20.89       22.13      1.15 o 
  -3  -2  10       54.12       54.55      1.96 o 
  -2  -2  10       26.44       24.00      0.89 o 
  -1  -2  10       34.64       37.19      0.87 o 
   0  -2  10      220.61      208.99      3.28 o 
   1  -2  10        9.51       11.73      0.43 o 
   2  -2  10      455.18      431.37      7.07 o 
   3  -2  10       45.02       43.67      1.98 o 
   4  -2  10      146.82      148.94      4.15 o 
   5  -2  10      115.99      114.19      2.92 o 
   6  -2  10       41.32       41.90      0.99 o 
   7  -2  10       57.29       58.61      1.35 o 
   8  -2  10       44.69       50.42      1.63 o 
  -5  -1  10       11.16       10.62      2.28 o 
  -4  -1  10        8.64        8.49      1.29 o 
  -3  -1  10       39.33       35.56      1.31 o 
  -2  -1  10        1.59        1.29      0.38 o 
  -1  -1  10      245.44      248.08      3.11 o 
   0  -1  10        2.52        2.75      0.32 o 
   1  -1  10      142.25      129.44      1.83 o 
   2  -1  10      154.93      146.89      5.39 o 
   3  -1  10       10.44        7.98      1.17 o 
   4  -1  10      180.39      177.10      4.65 o 
   5  -1  10      145.52      151.09      6.23 o 
   6  -1  10       41.13       42.13      0.92 o 
   7  -1  10      318.98      325.66      4.93 o 
   8  -1  10       14.45       18.35      1.05 o 
   9  -1  10      144.70      153.16      3.44 o 
  -5   0  10        0.00        0.64      0.77 o 
  -4   0  10       17.18       19.63      1.30 o 
  -3   0  10       56.12       52.23      1.93 o 
  -2   0  10        5.03        6.32      0.60 o 
  -1   0  10      219.51      222.34      3.26 o 
   0   0  10       36.90       39.41      0.67 o 
   1   0  10        0.00        0.05      0.20 o 
   2   0  10        9.29        7.45      0.37 o 
   3   0  10        1.64        1.29      0.62 o 
   4   0  10        4.49        4.63      1.21 o 
   5   0  10      114.86      118.98      5.21 o 
   6   0  10        1.97        2.03      0.29 o 
   7   0  10      135.38      137.11      2.36 o 
   8   0  10        0.20        0.05      0.37 o 
   9   0  10       57.65       55.47      1.78 o 
  -5   1  10      160.31      171.43      4.73 o 
  -4   1  10       21.52       22.45      1.44 o 
  -3   1  10      316.83      324.36      7.22 o 
  -2   1  10       16.12       17.97      1.14 o 
  -1   1  10      294.56      286.87      4.35 o 
   0   1  10        4.68        6.89      0.34 o 
   1   1  10        5.31        4.96      0.35 o 
   2   1  10        3.66        5.21      0.26 o 
   3   1  10        2.21        2.03      0.29 o 
   4   1  10       70.68       78.62      3.93 o 
   5   1  10      109.54      113.93      3.19 o 
   6   1  10      325.10      332.02      4.86 o 
   7   1  10        1.16        1.69      0.36 o 
   8   1  10       22.64       20.78      0.99 o 
   9   1  10       11.85       10.51      0.50 o 
  -5   2  10        3.76        2.37      0.94 o 
  -4   2  10       43.43       48.55      3.08 o 
  -3   2  10       87.85       84.32      2.73 o 
  -2   2  10       61.97       60.96      2.11 o 
  -1   2  10       96.38       97.15      2.33 o 
   0   2  10       88.19       98.14      1.76 o 
   1   2  10       22.48       20.27      0.51 o 
   2   2  10       28.38       33.38      0.78 o 
   3   2  10        0.13        0.47      0.20 o 
   4   2  10      266.83      267.61      3.92 o 
   5   2  10       31.44       28.78      0.72 o 
   6   2  10      300.30      312.37      4.64 o 
   7   2  10        0.75       -0.20      0.46 o 
   8   2  10      112.65      111.65      2.80 o 
   9   2  10        3.46        2.94      0.47 o 
  10   2  10        8.71        7.10      0.64 o 
  -4   3  10        8.96        7.31      1.05 o 
  -3   3  10       24.40       27.75      1.62 o 
  -2   3  10       15.40       13.84      1.22 o 
  -1   3  10       10.97        9.96      0.87 o 
   0   3  10        0.05       -0.21      0.30 o 
   1   3  10       14.87       12.81      0.51 o 
   2   3  10      166.77      168.37      2.14 o 
   3   3  10      328.86      319.01      3.72 o 
   4   3  10       11.91       10.46      0.66 o 
   5   3  10       99.77       93.16      1.72 o 
   6   3  10       29.67       31.62      0.81 o 
   7   3  10        0.49        0.23      0.24 o 
   8   3  10        6.97        7.02      0.59 o 
   9   3  10       37.34       40.17      1.19 o 
  10   3  10        0.02       -0.49      0.37 o 
  -4   4  10        1.12        0.11      0.83 o 
  -3   4  10        3.35        4.84      0.90 o 
  -2   4  10       19.04       17.42      1.51 o 
  -1   4  10        0.07        0.84      1.22 o 
   0   4  10        0.73        0.23      0.47 o 
   1   4  10       69.47       67.14      1.32 o 
   2   4  10        7.74        9.50      0.45 o 
   3   4  10        0.29       -0.01      0.18 o 
   4   4  10      281.30      292.50      3.51 o 
   5   4  10       16.81       17.87      0.60 o 
   6   4  10      199.04      205.45      2.93 o 
   7   4  10        4.33        3.48      0.38 o 
   8   4  10        0.00       -0.62      0.46 o 
   9   4  10        6.41        7.97      1.07 o 
  10   4  10        0.04       -0.66      0.44 o 
  -3   5  10        0.00       -0.27      0.69 o 
  -2   5  10        1.98        1.88      0.75 o 
  -1   5  10       61.29       61.48      2.27 o 
   0   5  10       10.72        7.02      0.98 o 
   1   5  10       81.98       70.84      3.83 o 
   2   5  10        5.42        4.64      0.53 o 
   3   5  10       44.33       50.67      1.23 o 
   4   5  10      165.78      165.34      2.50 o 
   5   5  10       17.69       18.06      0.74 o 
   6   5  10       31.46       30.60      1.11 o 
   7   5  10      101.59      101.54      2.44 o 
   8   5  10        0.25        0.84      0.51 o 
   9   5  10        2.58        2.21      0.65 o 
  10   5  10       17.23       16.76      0.91 o 
  -3   6  10        8.54        9.08      1.22 o 
  -2   6  10        6.11        6.54      1.02 o 
  -1   6  10        3.53        3.45      0.82 o 
   0   6  10       11.57       14.85      1.15 o 
   1   6  10       20.91       23.00      1.77 o 
   2   6  10       97.55       82.47      2.58 o 
   3   6  10      348.82      342.03      7.45 o 
   4   6  10      156.19      143.19      3.80 o 
   5   6  10       91.02       89.65      2.65 o 
   6   6  10      205.80      196.36      4.73 o 
   7   6  10        0.02       -0.24      0.60 o 
   8   6  10      128.60      126.74      2.97 o 
   9   6  10        2.42        2.52      0.70 o 
  10   6  10       31.57       33.88      1.33 o 
  -2   7  10        3.38        1.39      0.83 o 
  -1   7  10        0.27       -0.25      0.67 o 
   0   7  10        3.70        4.48      0.88 o 
   1   7  10        1.07        0.55      0.63 o 
   2   7  10       39.37       42.21      1.85 o 
   3   7  10        0.84        1.29      0.61 o 
   4   7  10        1.14        0.20      0.55 o 
   5   7  10      106.63      105.30      3.11 o 
   6   7  10       60.17       58.77      2.18 o 
   7   7  10       75.04       72.77      2.53 o 
   8   7  10      232.52      244.16      8.80 o 
   9   7  10        4.99        7.94      0.89 o 
  -1   8  10        0.35        0.59      0.79 o 
   0   8  10        0.22       -0.30      0.73 o 
   1   8  10        0.02       -0.85      0.65 o 
   2   8  10        3.84        4.50      1.20 o 
   3   8  10        2.75        1.86      0.69 o 
   4   8  10        0.39       -0.64      0.66 o 
   5   8  10        0.30        0.18      0.62 o 
   6   8  10        0.56        1.56      0.69 o 
   7   8  10        0.59        0.77      0.68 o 
   8   8  10        2.59        2.58      0.83 o 
   9   8  10        0.45        1.07      0.79 o 
   1   9  10        5.90        8.93      1.13 o 
   2   9  10       12.80       14.49      2.47 o 
   3   9  10        2.06        4.50      0.92 o 
   4   9  10        6.45        8.88      1.05 o 
   5   9  10        0.00       -0.64      0.62 o 
   6   9  10        1.97        2.98      0.85 o 
   7   9  10        0.00        0.68      0.72 o 
   3  10  10       11.73       15.96      1.47 o 
   4  10  10        0.59       -0.43      0.72 o 
   5  10  10        3.04        4.60      1.00 o 
  -1  -5  11        2.87        2.16      0.63 o 
   0  -5  11       18.60       19.09      1.13 o 
   1  -5  11        3.63        5.03      0.51 o 
   2  -5  11        3.36        6.59      0.51 o 
   3  -5  11        7.92        9.31      0.53 o 
  -2  -4  11       18.74       15.03      0.74 o 
  -1  -4  11        5.86        5.76      0.67 o 
   0  -4  11       31.43       33.32      1.01 o 
   1  -4  11       40.09       37.89      1.01 o 
   2  -4  11        4.32        5.07      0.42 o 
   3  -4  11       13.77       13.49      0.53 o 
   4  -4  11        7.02        4.84      0.38 o 
   5  -4  11        3.33        3.21      0.37 o 
  -3  -3  11        6.41        7.58      0.65 o 
  -2  -3  11       37.60       35.96      1.10 o 
  -1  -3  11        2.89        2.42      0.46 o 
   0  -3  11       31.35       30.42      0.91 o 
   1  -3  11       18.40       14.33      0.59 o 
   2  -3  11        4.56        6.15      0.35 o 
   3  -3  11       29.11       28.92      1.04 o 
   4  -3  11        6.33        5.60      0.53 o 
   5  -3  11        0.50        0.44      0.23 o 
   6  -3  11        0.52        0.94      0.30 o 
  -4  -2  11        0.11       -0.12      0.53 o 
  -3  -2  11       14.04       15.20      1.22 o 
  -2  -2  11       11.99       10.13      0.63 o 
  -1  -2  11        2.11        1.90      0.26 o 
   0  -2  11       15.24       12.02      0.93 o 
   1  -2  11      128.49      119.12      2.01 o 
   2  -2  11        4.42        4.77      0.54 o 
   3  -2  11       88.84       77.87      2.80 o 
   4  -2  11        8.39        6.52      0.97 o 
   5  -2  11       21.20       20.16      0.97 o 
   6  -2  11        0.50        0.07      0.25 o 
   7  -2  11       31.19       34.31      0.97 o 
  -4  -1  11        1.73        2.07      0.63 o 
  -3  -1  11        0.03        0.71      0.50 o 
  -2  -1  11       15.63       16.04      0.76 o 
  -1  -1  11        0.04        0.46      0.25 o 
   0  -1  11        3.92        5.49      0.44 o 
   1  -1  11       29.31       25.89      0.70 o 
   2  -1  11        0.03       -0.28      0.56 o 
   3  -1  11        0.02       -1.15      2.01 o 
   4  -1  11       17.37       16.00      1.25 o 
   5  -1  11       13.83       11.49      1.85 o 
   6  -1  11        0.62        1.58      0.48 o 
   7  -1  11        2.42        2.39      0.53 o 
   8  -1  11       99.95      111.57      2.16 o 
  -4   0  11       81.68       96.23      3.05 o 
  -3   0  11       12.11       13.51      1.05 o 
  -2   0  11        0.06        0.07      0.42 o 
  -1   0  11        6.50        7.53      0.40 o 
   0   0  11       24.77       23.35      1.04 o 
   1   0  11       26.74       24.38      0.72 o 
   2   0  11       11.46        8.12      0.47 o 
   3   0  11        7.11        4.74      1.01 o 
   4   0  11        0.63       -0.94      0.63 o 
   5   0  11       71.88       69.13      3.97 o 
   6   0  11       21.57       23.01      2.27 o 
   7   0  11      118.41      118.73      2.37 o 
   8   0  11        9.61       11.22      0.62 o 
   9   0  11       12.77       14.13      0.94 o 
  -4   1  11       46.25       47.74      2.11 o 
  -3   1  11       37.78       37.03      1.73 o 
  -2   1  11       24.25       22.01      1.62 o 
  -1   1  11       31.34       32.10      1.11 o 
   0   1  11       14.96       12.41      0.49 o 
   1   1  11        3.06        2.02      0.37 o 
   2   1  11      144.93      144.99      2.27 o 
   3   1  11       47.70       56.24      1.58 o 
   4   1  11        2.59        1.42      0.67 o 
   5   1  11       20.67       19.98      0.90 o 
   6   1  11        2.63        2.96      0.33 o 
   7   1  11       26.12       26.14      0.93 o 
   8   1  11        8.76        6.91      0.78 o 
   9   1  11       12.11       12.28      0.89 o 
  -4   2  11       14.79       16.03      1.34 o 
  -3   2  11       19.04       18.12      1.28 o 
  -2   2  11       13.93       14.46      1.67 o 
  -1   2  11      401.85      399.13      8.39 o 
   0   2  11       45.70       41.00      1.06 o 
   1   2  11      529.36      492.28      6.18 o 
   2   2  11       57.98       53.11      1.13 o 
   3   2  11      528.72      478.96      6.69 o 
   4   2  11      109.34      112.69      1.81 o 
   5   2  11      296.14      285.13      4.23 o 
   6   2  11        4.11        4.72      0.47 o 
   7   2  11      220.14      220.53      4.11 o 
   8   2  11        3.50        3.13      0.78 o 
   9   2  11        7.19        4.79      0.66 o 
  -3   3  11       34.32       35.40      1.81 o 
  -2   3  11        9.76        8.49      0.96 o 
  -1   3  11      222.26      220.71      5.18 o 
   0   3  11       54.28       50.08      1.75 o 
   1   3  11       52.15       49.38      1.14 o 
   2   3  11       18.59       18.33      0.59 o 
   3   3  11       37.72       31.58      0.96 o 
   4   3  11      126.56      122.80      2.35 o 
   5   3  11      477.13      486.69     10.26 o 
   6   3  11       68.34       73.34      1.78 o 
   7   3  11       79.19       80.68      1.97 o 
   8   3  11        8.54        9.08      0.75 o 
   9   3  11        0.17       -0.46      0.34 o 
  -3   4  11        0.71        0.71      1.15 o 
  -2   4  11        4.27        2.78      0.80 o 
  -1   4  11       21.13       21.13      1.34 o 
   0   4  11        2.64        2.64      0.65 o 
   1   4  11        0.32       -0.43      0.45 o 
   2   4  11       18.16       17.31      0.69 o 
   3   4  11        2.49        3.39      0.39 o 
   4   4  11        4.06        4.45      0.32 o 
   5   4  11      128.98      135.99      2.18 o 
   6   4  11        0.07        0.64      0.31 o 
   7   4  11        6.13        7.69      0.42 o 
   8   4  11        1.80        0.87      0.44 o 
   9   4  11        7.21        7.97      0.72 o 
  -2   5  11        5.97        3.79      0.86 o 
  -1   5  11       32.03       26.42      1.52 o 
   0   5  11       95.51       95.20      2.90 o 
   1   5  11      119.80      112.95      3.14 o 
   2   5  11       10.10        9.49      0.84 o 
   3   5  11        2.31        2.62      0.46 o 
   4   5  11        0.60        0.38      0.31 o 
   5   5  11       24.30       23.11      0.80 o 
   6   5  11       22.23       21.68      0.91 o 
   7   5  11        0.32        0.37      0.56 o 
   8   5  11        5.45        6.25      0.65 o 
   9   5  11       18.39       20.50      1.28 o 
  -2   6  11        7.75        6.22      1.05 o 
  -1   6  11        2.95        4.14      0.98 o 
   0   6  11        3.11        1.74      1.26 o 
   1   6  11       20.16       12.99      1.09 o 
   2   6  11       23.18       18.23      1.36 o 
   3   6  11       35.28       33.54      2.05 o 
   4   6  11       28.14       24.85      1.29 o 
   5   6  11        0.00        0.32      0.50 o 
   6   6  11        5.55        6.46      0.78 o 
   7   6  11        5.36        5.53      0.76 o 
   8   6  11        1.90        1.43      0.65 o 
   9   6  11        1.07        1.43      0.63 o 
  -1   7  11        0.61        2.54      0.88 o 
   0   7  11        8.71        6.81      1.06 o 
   1   7  11        0.08       -0.78      0.56 o 
   2   7  11        6.89        8.91      0.99 o 
   3   7  11       30.55       24.65      1.41 o 
   4   7  11        0.16        0.27      0.55 o 
   5   7  11        8.50        6.70      0.83 o 
   6   7  11        6.72        7.36      0.89 o 
   7   7  11       20.73       22.44      1.54 o 
   8   7  11        3.12        2.70      0.76 o 
   9   7  11       60.33       65.00      2.09 o 
   0   8  11        0.55       -0.11      0.73 o 
   1   8  11        0.57        0.59      0.70 o 
   2   8  11        3.25        3.96      0.85 o 
   3   8  11        0.05       -0.34      0.60 o 
   4   8  11       23.41       20.84      1.37 o 
   5   8  11        0.33        0.25      1.27 o 
   6   8  11        0.83        0.45      0.94 o 
   7   8  11        0.45        0.14      0.65 o 
   8   8  11        7.49        6.85      0.98 o 
   2   9  11       22.71       26.44      1.73 o 
   3   9  11        0.08       -0.79      0.65 o 
   4   9  11        2.82        1.83      0.77 o 
   5   9  11        0.03       -0.66      0.87 o 
   6   9  11        0.98        2.13      0.78 o 
   0  -4  12        0.78        1.43      0.50 o 
   1  -4  12        1.42        0.87      0.35 o 
   2  -4  12        0.09       -0.26      0.29 o 
   3  -4  12        4.45        3.88      0.36 o 
  -2  -3  12        5.20        5.88      0.92 o 
  -1  -3  12        3.77        2.80      0.59 o 
   0  -3  12        3.53        4.19      0.71 o 
   1  -3  12        0.01       -0.39      0.27 o 
   2  -3  12       16.66       16.93      0.59 o 
   3  -3  12        7.78        9.10      0.93 o 
   4  -3  12        9.02        7.34      0.58 o 
   5  -3  12        5.86        7.79      0.56 o 
  -2  -2  12        5.92        7.11      0.71 o 
  -1  -2  12        9.09       12.14      1.35 o 
   0  -2  12        8.06        9.69      0.77 o 
   1  -2  12        7.69        7.15      0.43 o 
   2  -2  12        3.21        4.97      0.59 o 
   3  -2  12        0.19       -0.35      0.88 o 
   4  -2  12       15.90       14.20      1.31 o 
   5  -2  12       13.93       15.05      2.12 o 
   6  -2  12       47.46       47.82      1.17 o 
  -3  -1  12        0.00       -0.59      0.48 o 
  -2  -1  12        0.49        1.35      0.46 o 
  -1  -1  12        8.15        9.18      0.44 o 
   0  -1  12       18.71       20.15      0.78 o 
   1  -1  12        2.24        2.46      0.44 o 
   2  -1  12       37.77       31.72      1.23 o 
   3  -1  12       19.53       18.49      1.83 o 
   4  -1  12        1.00       -0.71      0.78 o 
   5  -1  12        3.83        5.68      0.98 o 
   6  -1  12        6.97        7.90      0.96 o 
   7  -1  12        5.66        5.85      0.51 o 
  -3   0  12        0.03        0.39      0.59 o 
  -2   0  12        8.26        7.87      0.79 o 
  -1   0  12       12.13       11.44      0.62 o 
   0   0  12        6.24        5.68      0.63 o 
   1   0  12       14.14       17.59      0.66 o 
   2   0  12        3.03        3.12      0.28 o 
   3   0  12        2.05        4.26      1.08 o 
   4   0  12        0.50        0.31      0.65 o 
   5   0  12        1.63        0.34      0.98 o 
   6   0  12        0.45        0.18      1.28 o 
   7   0  12        5.19        3.58      0.57 o 
   8   0  12        0.92        0.50      0.56 o 
  -3   1  12        1.22        0.95      1.29 o 
  -2   1  12       10.86        9.80      0.90 o 
  -1   1  12       16.58       17.18      1.00 o 
   0   1  12       58.77       56.75      1.07 o 
   1   1  12        3.18        4.05      0.47 o 
   2   1  12      385.05      381.96      6.34 o 
   3   1  12       21.85       18.18      1.65 o 
   4   1  12      139.21      136.54      5.08 o 
   5   1  12       31.68       33.37      2.18 o 
   6   1  12        3.88        0.55      1.17 o 
   7   1  12        0.25        0.43      0.44 o 
   8   1  12       29.51       31.13      0.95 o 
  -3   2  12       10.77        8.53      1.04 o 
  -2   2  12        1.22        1.22      0.64 o 
  -1   2  12       22.36       19.61      1.17 o 
   0   2  12       35.18       32.00      1.27 o 
   1   2  12       14.57       14.59      0.65 o 
   2   2  12       49.02       39.77      1.32 o 
   3   2  12      139.71      140.74      2.65 o 
   4   2  12      148.07      130.51      2.43 o 
   5   2  12       97.68       92.58      2.91 o 
   6   2  12       10.35        8.74      0.55 o 
   7   2  12        7.74        6.54      0.55 o 
   8   2  12        0.52       -0.06      0.52 o 
  -2   3  12       43.70       52.32      2.10 o 
  -1   3  12       34.37       33.16      2.45 o 
   0   3  12       42.37       46.37      1.68 o 
   1   3  12       38.88       44.15      1.08 o 
   2   3  12       70.18       65.27      1.12 o 
   3   3  12       20.02       23.48      0.87 o 
   4   3  12        4.68        2.22      0.39 o 
   5   3  12       95.74       86.47      2.14 o 
   6   3  12        0.28        1.16      0.43 o 
   7   3  12      331.19      329.67      6.47 o 
   8   3  12        6.83        7.45      0.85 o 
   9   3  12       75.22       84.36      2.27 o 
  -2   4  12        0.43        0.10      0.68 o 
  -1   4  12       47.45       52.67      2.07 o 
   0   4  12        0.13       -0.66      0.53 o 
   1   4  12       18.20       18.29      1.08 o 
   2   4  12       14.47       16.84      0.82 o 
   3   4  12       26.15       21.97      0.69 o 
   4   4  12       14.74       13.77      0.59 o 
   5   4  12       54.91       56.52      1.43 o 
   6   4  12       42.48       44.17      1.58 o 
   7   4  12      193.91      215.11      4.22 o 
   8   4  12       39.66       41.69      1.94 o 
   9   4  12       73.01       77.98      1.90 o 
  -1   5  12       19.08       17.41      1.28 o 
   0   5  12       43.29       43.80      1.90 o 
   1   5  12       13.30       18.49      1.75 o 
   2   5  12        9.78        8.00      1.01 o 
   3   5  12        8.17        5.87      0.87 o 
   4   5  12       11.99       12.75      0.83 o 
   5   5  12        1.70        1.71      0.49 o 
   6   5  12        9.87        9.43      0.73 o 
   7   5  12        0.67        0.94      0.48 o 
   8   5  12        0.14        0.28      0.44 o 
   9   5  12        3.30        3.13      0.62 o 
  -1   6  12        7.84        7.90      1.05 o 
   0   6  12       11.28       13.60      2.80 o 
   1   6  12        9.39        9.52      1.01 o 
   2   6  12        4.02        2.94      1.36 o 
   3   6  12        0.34        0.62      0.53 o 
   4   6  12       10.60       11.47      1.25 o 
   5   6  12       15.90       13.53      0.95 o 
   6   6  12        2.73        3.16      0.64 o 
   7   6  12       53.72       55.48      1.95 o 
   8   6  12       13.83       13.84      1.03 o 
   1   7  12        1.16        0.46      0.65 o 
   2   7  12        0.70        0.21      0.64 o 
   3   7  12        0.02        0.29      0.61 o 
   4   7  12        0.80        1.15      0.60 o 
   5   7  12        0.04        0.14      0.57 o 
   6   7  12        0.63        1.00      0.60 o 
   7   7  12        0.41        0.57      0.61 o 
   8   7  12        2.88        2.85      0.75 o 
   2   8  12        2.78        6.85      1.00 o 
   3   8  12        3.56        4.33      0.86 o 
   4   8  12        0.05        0.08      0.60 o 
   5   8  12        2.16        0.72      0.66 o 
   6   8  12       10.14       10.48      1.05 o 
   2  -3  13        0.80        0.35      0.28 o 
   0  -2  13        2.83        4.88      0.62 o 
   1  -2  13       10.90       11.12      0.58 o 
   2  -2  13       18.51       23.55      0.68 o 
   3  -2  13        3.18        4.36      0.98 o 
   4  -2  13        0.01       -0.36      0.76 o 
   5  -2  13        1.18       -0.56      0.82 o 
  -1  -1  13        5.41       10.19      0.83 o 
   0  -1  13        0.75        0.18      0.44 o 
   1  -1  13       18.64       21.08      0.75 o 
   2  -1  13        6.30        4.52      0.41 o 
   3  -1  13        2.99        3.67      0.47 o 
   4  -1  13        1.33        4.59      1.28 o 
   5  -1  13        7.16        7.93      1.14 o 
   6  -1  13        0.17       -0.20      0.76 o 
  -1   0  13        0.06        0.01      0.37 o 
   0   0  13       10.04       13.09      0.99 o 
   1   0  13       25.95       25.31      0.84 o 
   2   0  13        1.45        0.10      0.27 o 
   3   0  13       67.58       68.78      1.97 o 
   4   0  13       23.57       20.19      1.92 o 
   5   0  13        1.41        0.58      0.87 o 
   6   0  13       11.17       10.51      1.22 o 
   7   0  13        3.65        4.28      0.62 o 
  -1   1  13        2.26        4.40      1.74 o 
   0   1  13        0.22        0.66      0.60 o 
   1   1  13       80.64       82.94      2.66 o 
   2   1  13        1.31        0.31      0.48 o 
   3   1  13      161.00      160.97      2.93 o 
   4   1  13       10.02       12.84      1.52 o 
   5   1  13        4.48        2.96      0.99 o 
   6   1  13       12.35       15.35      1.89 o 
   7   1  13        3.25        3.51      0.41 o 
  -1   2  13        7.87       11.62      0.91 o 
   0   2  13        5.90        7.81      0.72 o 
   1   2  13        0.03       -0.13      0.47 o 
   2   2  13        0.01       -0.08      0.41 o 
   3   2  13        6.27        7.17      0.52 o 
   4   2  13        6.70        8.18      0.50 o 
   5   2  13        7.72        7.22      0.49 o 
   6   2  13        1.60        0.31      0.29 o 
   7   2  13       14.01       12.83      0.72 o 
  -1   3  13        2.71        2.81      0.72 o 
   0   3  13       58.76       56.53      1.91 o 
   1   3  13        0.00        0.46      0.42 o 
   2   3  13        1.15        1.24      0.53 o 
   3   3  13       22.78       14.37      0.89 o 
   4   3  13       33.27       32.42      1.20 o 
   5   3  13       70.05       59.26      1.69 o 
   6   3  13       14.30       12.86      0.69 o 
   7   3  13       17.01       18.08      0.90 o 
   8   3  13       49.76       54.47      2.13 o 
   0   4  13       15.28       19.37      1.22 o 
   1   4  13        0.01        0.45      0.52 o 
   2   4  13       10.90       11.69      0.82 o 
   3   4  13        0.62        0.63      0.43 o 
   4   4  13        0.36        0.12      0.44 o 
   5   4  13        1.43        2.09      0.50 o 
   6   4  13       13.50       17.50      0.99 o 
   7   4  13       17.49       19.99      1.61 o 
   8   4  13        0.82        1.93      1.03 o 
   0   5  13       38.77       43.87      1.89 o 
   1   5  13       24.65       20.15      1.23 o 
   2   5  13        0.26       -0.11      0.50 o 
   3   5  13        5.77        4.74      0.62 o 
   4   5  13        0.00       -0.56      0.42 o 
   5   5  13       26.09       28.89      1.72 o 
   6   5  13        7.15        8.12      1.19 o 
   7   5  13       60.48       60.22      2.94 o 
   1   6  13        0.30        1.00      0.68 o 
   2   6  13        0.21       -0.40      0.63 o 
   3   6  13       19.09       27.01      1.40 o 
   4   6  13        0.00       -0.68      0.46 o 
   5   6  13        0.00        0.30      0.48 o 
   6   6  13        7.48        8.84      1.21 o 
   7   6  13       30.15       33.99      1.44 o 
   3   7  13        5.18        5.68      1.38 o 
   4   7  13        1.72        1.80      0.67 o 
   5   7  13       13.11       18.74      1.22 o 
   6   7  13        4.99        3.12      0.73 o 
   1   0  14        4.83        4.48      0.58 o 
   2   0  14       63.43       72.73      1.72 o 
   3   0  14       27.99       27.68      1.12 o 
   4   0  14        8.16       12.22      1.68 o 
   5   0  14       14.87       19.02      2.01 o 
   1   1  14        7.25        7.26      0.99 o 
   2   1  14        9.50       10.46      0.73 o 
   3   1  14        9.94        9.24      0.98 o 
   4   1  14        0.44       -0.09      0.95 o 
   5   1  14        2.89        3.53      1.17 o 
   1   2  14        5.37        5.12      0.97 o 
   2   2  14        4.13        5.63      0.65 o 
   3   2  14       21.37       19.83      0.97 o 
   4   2  14       11.90       13.03      1.01 o 
   5   2  14        0.55        0.95      0.45 o 
   6   2  14        7.57        8.26      0.82 o 
   1   3  14        0.04        0.26      0.75 o 
   2   3  14        0.06       -0.79      0.66 o 
   3   3  14       27.47       24.16      1.15 o 
   4   3  14        5.29        7.20      0.78 o 
   5   3  14        1.46        1.60      0.44 o 
   6   3  14        2.49        2.52      0.47 o 
   2   4  14       17.38       19.67      0.92 o 
   3   4  14       38.40       38.79      2.23 o 
   4   4  14        4.44        5.78      0.97 o 
   5   4  14       16.07       17.54      1.43 o 
   6   4  14       11.04        8.45      1.06 o 
   3   5  14        6.54        9.08      0.73 o 
   4   5  14        1.32        2.01      0.88 o 
   5   5  14       11.10       14.87      1.43 o 
   6   5  14        8.32       10.08      1.28 o 
                                                 
